# Supplementary material for: Dataset of illness classifications in Sowa Rigpa: Compilations from the Oral Instructions Treatise of the Tibetan medical classic (Rgyud bzhi)
Source: Data Brief. 2020 Feb 25;29:105321. doi: 10.1016/j.dib.2020.105321 (PMC7063332; doi:10.1016/j.dib.2020.105321)
Supplement: Multimedia component 1 [file mmc1.xlsx]

## Sheet: Table 1
རླུང་ནད།	རླུང་ནད་ཨ་ཝརྟ།
	རླུང་ནད་ད་རྒན་ཕྱིར་དགྱེ།
	རླུང་ནད་ད་རྒན་ནང་གུག
	རླུང་ནད་འགྲམ་པ་ཉམས་པ།
	རླུང་ནད་ལྕེ་ལྡིབ།
	རླུང་ནད་གཞོགས་གཅིག་གུག་པ།
	རླུང་ནད་རྩ་འཛིན།
	རླུང་ནད་གཞོགས་ཕྱེད་སྐམ་པ།
	རླུང་ནད་ལུས་ཀུན་སྐམ་པ།
	རླུང་ནད་ཤིང་རེངས།
	རླུང་ནད་དཔུང་འཇའ།
	རླུང་ནད་བི་ཤ་ཙེ།
	རླུང་ནད་སྲ་འཐེང་།
	རླུང་ནད་བརླ་རེངས།
	རླུང་ནད་ཅེ་སྤྱང་མགོ།
	རླུང་ནད་ཚེར་མ་ཅན།
	རླུང་ནད་གཟུགས་འཁུམས།
	རླུང་ནད་ཁ་ལི།
	རླུང་ནད་རྐང་བརྩེ།
	རླུང་ནད་རྐང་པ་ཚ་བ།
	རླུང་ནད་རེངས་པ།
	རླུང་ནད་འཁུམས་པ།
	རླུང་ནད་སྐམས་པ།
	རླུང་ནད་སྦོས་པ།
	རླུང་ནད་འཕྱེས་པ།
	རླུང་ནད་གཟེར་བ།
	རླུང་ནད་འཕྱོས་པ།
	རླུང་ནད་བོག་པ།
	རླུང་ནད་ལྤགས་ལ་གྲམ་པ།
	རླུང་ནད་ཤ་ལ་ཞུགས་པ།
	རླུང་ནད་ཚིལ་ལ་ཞུགས་པ།
	རླུང་ནད་རྩ་ལ་ཞུགས་པ།
	རླུང་ནད་ཆུ་བར་ཞུགས་པ།
	རླུང་ནད་ཁྲག་ལ་ཞུགས་པ།
	རླུང་ནད་རུས་པར་ཞུགས་པ།
	རླུང་ནད་ཚིགས་ལ་ཞུགས་པ།
	རླུང་ནད་རྐང་ལ་ཞུགས་པ།
	རླུང་ནད་བཅུད་ལ་ཞུགས་པ།
	རླུང་ནད་གློ་བར་ཞུགས་པ།
	རླུང་ནད་སྙིང་ལ་ཞུགས་པ།
	རླུང་ནད་མཆིན་པར་ཞུགས་པ།
	རླུང་ནད་མཆེར་བར་ཞུགས་པ།
	རླུང་ནད་མཁལ་མར་ཞུགས་པ།
	རླུང་ནད་ཟས་ལ་ཞུགས་པ།
	རླུང་ནད་མ་ཞུ་བའི་གནས་སུ་ཞུགས་པ།
	རླུང་ནད་ཞུ་བའི་གནས་སུ་ཞུགས་པ།
	རླུང་ནད་སྣོད་མཁྲིས་ལ་ཞུགས་པ།
	རླུང་ནད་བཤང་བར་ཞུགས་པ།
	རླུང་ནད་གཅི་བར་ཞུགས་པ།
	རླུང་ནད་མངལ་དུ་ཞུགས་པ།
	རླུང་ནད་མགོ་ལ་ཞུགས་པ།
	རླུང་ནད་མིག་ལ་ཞུགས་པ།
	རླུང་ནད་རྣ་བ་ལ་ཞུགས་པ།
	རླུང་ནད་སྣ་ལ་ཞུགས་པ།
	རླུང་ནད་སོ་ལ་ཞུགས་པ།
	རླུང་ནད་ལུས་ཀུན་ལ་ཞུགས་པ།
	མགོ་རླུང་།
	སྙིང་རླུང་།
	གློ་རླུང་།
	མཆིན་རླུང་།
	ཕོ་རླུང་།
	ལོང་རླུང་།
	མཁལ་རླུང་།
	སྲོག་འཛིན་རྣམ་གྱུར།
	གྱེན་རྒྱུ་རྣམ་གྱུར།
	ཁྱབ་བྱེད་རྣམ་གྱུར།
	མེ་མཉམ་རྣམ་གྱུར།
	ཐུར་སེལ་རྣམ་གྱུར།
	སྲོག་འཛིན་བད་ཀན་དང་འདྲེས་པ།
	གྱེན་རྒྱུ་བད་ཀན་དང་འདྲེས་པ།
	ཁྱབ་བྱེད་བད་ཀན་དང་འདྲེས་པ།
	མེ་མཉམ་བད་ཀན་དང་འདྲེས་པ།
	ཐུར་སེལ་བད་ཀན་དང་འདྲེས་པ།
	སྲོག་འཛིན་མཁྲིས་པ་དང་འདྲེས་པ།
	གྱེན་རྒྱུ་མཁྲིས་པ་དང་འདྲེས་པ།
	ཁྱབ་བྱེད་མཁྲིས་པ་དང་འདྲེས་པ།
	མེ་མཉམ་མཁྲིས་པ་དང་འདྲེས་པ།
	ཐུར་སེལ་མཁྲིས་པ་དང་འདྲེས་པ།
མཁྲིས་ནད།	མཁྲིས་པ་ཐང་ལ་ལྷག་པ།
	མེ་དྲོད་མཁྲིས་པ་རླུང་གི་གནས་གྱུར།
	མེ་དྲོད་མཁྲིས་པ་མ་ཞུ་བའི་གནས་གྱུར།
	མེ་དྲོད་མཁྲིས་པ་བད་ཀན་གྱི་གནས་གྱུར།
	མེ་དྲོད་མཁྲིས་པ་ཁྲག་གི་གནས་གྱུར།
	ཕོ་སྐྲན་གྱིས་སྣོད་མཁྲིས་ཁ་ལུད་པ།
	མཆིན་སྐྲན་གྱིས་སྣོད་མཁྲིས་ཁ་ལུད་པ།
	མཁྲིས་སྐྲན་གྱིས་སྣོད་མཁྲིས་ཁ་ལུད་པ།
	འགྲམས་སམ་རླུང་གིས་སྣོད་མཁྲིས་ཁ་ཤོར་བ།
	འགྲམས་ཀྱིས་མཁྲིས་པ་འཕེལ་བས་རྩར་རྒྱུག
	འཁྲུགས་ཀྱིས་མཁྲིས་པ་འཕེལ་བས་རྩར་རྒྱུག
	རིམས་ཀྱིས་མཁྲིས་པ་འཕེལ་བས་རྩར་རྒྱག
	ཟས་སྤྱོད་ཀྱིས་མཁྲིས་པ་འཕེལ་བས་རྩར་རྒྱུག
	མཁྲིས་ནད་ལྤགས་ལ་གྲམ་པ།
	མཁྲིས་ནད་ཤ་ལ་རྒྱས་པ།
	མཁྲིས་ནད་རྩ་རུ་རྒྱུ་བ།
	མཁྲིས་ནད་རུས་ལ་ཞེན་པ།
	མཁྲིས་ནད་གློ་བར་བབས་པ།
	མཁྲིས་ནད་སྙིང་ལ་བབས་པ།
	མཁྲིས་ནད་མཆིན་པར་བབས་པ།
	མཁྲིས་ནད་མཆེར་བར་བབས་པ།
	མཁྲིས་ནད་མཁལ་མར་བབས་པ།
	མཁྲིས་ནད་ཕོ་བར་ལྷུང་བ།
	མཁྲིས་ནད་ལོང་དུ་ལྷུང་བ།
	མཁྲིས་ནད་རྒྱུ་མར་ལྷུང་བ།
	མཁྲིས་ནད་ལྒང་པར་ལྷུང་བ།
	མཁྲིས་ནད་མངལ་དུ་ལྷུང་བ།
	མཁྲིས་ནད་མགོ་ལ་ཤར་བ།
	མཁྲིས་ནད་མིག་ལ་ཤར་བ།
	མཁྲིས་ནད་རྣ་བ་ལ་ཤར་བ།
	མཁྲིས་ནད་སྣ་ལ་ཤར་བ།
	མཁྲིས་ནད་ལྕེ་ལ་ཤར་བ།
	འཇུ་བྱེད་རྣམ་གྱུར།
	སྒྲུབ་བྱེད་རྣམ་གྱུར།
	མདངས་བསྒྱུར་རྣམ་གྱུར།
	མཐོང་བྱེད་རྣམ་གྱུར།
	མདོག་གསལ་རྣམ་གྱུར།
	འཇུ་བྱེད་རླུང་དང་འདྲེས་པ།
	སྒྲུབ་བྱེད་རླུང་དང་འདྲེས་པ།
	མདངས་སྒྱུར་རླུང་དང་འདྲེས་པ།
	མཐོང་བྱེད་རླུང་དང་འདྲེས་པ།
	མདོག་གསལ་རླུང་དང་འདྲེས་པ།
	འཇུ་བྱེད་བད་ཀན་དང་འདྲེས་པ།
	སྒྲུབ་བྱེད་བད་ཀན་དང་འདྲེས་པ།
	མདངས་སྒྱུར་བད་ཀན་དང་འདྲེས་པ།
	མཐོང་བྱེད་བད་ཀན་དང་འདྲེས་པ།
	མདོག་གསལ་བད་ཀན་དང་འདྲེས་པ།
བད་ཀན་གྱི་ནད།	བད་ཀན་ལྷེན།
	བད་ཀན་ལྕགས་དྲེག
	བད་ཀན་མེ་ཉམས།
	བད་ཀན་མགུལ་འགགས།
	བད་ཀན་གྲུམ་དཀར།
	བད་ཀན་འཇུ་སྐེམ།
	བད་ཀན་ལྤགས་ལ་གྲམ་པ།
	བད་ཀན་ཤ་ལ་རྒྱས་པ།
	བད་ཀན་རྩ་རུ་རྒྱུ་བ།
	བད་ཀན་རུས་ལ་ཞེན་པ།
	བད་ཀན་གློ་བར་བབས་པ།
	བད་ཀན་སྙིང་ལ་བབས་པ།
	བད་ཀན་མཆིན་པར་བབས་པ།
	བད་ཀན་མཆེར་པར་བབས་པ།
	བད་ཀན་མཁལ་མར་བབས་པ།
	བད་ཀན་ཕོ་བར་ལྷུང་བ།
	བད་ཀན་ལོང་དུ་ལྷུང་བ།
	བད་ཀན་རྒྱུ་མར་ལྷུང་བ།
	བད་ཀན་མཁྲིས་པར་ལྷུང་བ།
	བད་ཀན་ལྒང་པར་ལྷུང་བ།
	བད་ཀན་མངལ་དུ་ལྷུང་བ།
	བད་ཀན་མགོ་ལ་ཤར་བ།
	བད་ཀན་མིག་ལ་ཤར་བ།
	བད་ཀན་རྣ་བ་ལ་ཤར་བ།
	བད་ཀན་སྣ་ལ་ཤར་བ།
	བད་ཀན་ལྕེ་ལ་ཤར་བ།
	རྟེན་བྱེད་རྣམ་གྱུར།
	མྱག་བྱེད་རྣམ་གྱུར།
	མྱོང་བྱེད་རྣམ་གྱུར།
	ཚིམ་བྱེད་རྣམ་གྱུར།
	འབྱོར་བྱེད་རྣམ་གྱུར།
	རྟེན་བྱེད་རླུང་དང་འདྲེས་པ།
	མྱག་བྱེད་རླུང་དང་འདྲེས་པ།
	མྱོང་བྱེད་རླུང་དང་འདྲེས་པ།
	ཚིམ་བྱེད་རླུང་དང་འདྲེས་པ།
	འབྱོར་བྱེད་རླུང་དང་འདྲེས་པ།
	རྟེན་བྱེད་མཁྲིས་པ་དང་འདྲེས་པ།
	མྱག་བྱེད་མཁྲིས་པ་དང་འདྲེས་པ།
	མྱོང་བྱེད་མཁྲིས་པ་དང་འདྲེས་པ།
	ཚིམ་བྱེད་མཁྲིས་པ་དང་འདྲེས་པ།
	འབྱོར་བྱེད་མཁྲིས་པ་དང་འདྲེས་པ།
	བད་ཀན་སེར་པོ།
	བད་ཀན་སྨུག་པོ།
འདུས་ནད་སྨུག་པོ།	ཕོ་བ་སྨུག་པོ།
	མཆིན་པ་སྨུག་པོ།
	རྒྱུ་མ་སྨུག་པོ།
	ལོང་ག་སྨུག་པོ།
	སྨུག་པོ་ཤ་ལ་རྒྱས་པ།
	སྨུག་པོ་པགས་ལ་གྲམ་པ།
	སྨུག་པོ་རྩ་རུ་རྒྱུ་བ།
	སྨུག་པོ་ཚིགས་ལ་ཞེན་པ།
	སྨུག་པོ་སྲོག་རྩར་བྱེར་བ།
	སྨུག་པོ་སྒལ་ཚིགས་ལ་བྱེར་བ།
	སྨུག་པོ་མགོ་བྱེར།
	སྨུག་པོ་སྙིང་བྱེར།
	སྨུག་པོ་གློ་བྱེར།
	སྨུག་པོ་མཆེར་བྱེར།
	སྨུག་པོ་མཁལ་བྱེར།
	སྨུག་པོ་ཚ་བའི་དུས།
	སྨུག་པོ་ཚ་གྲང་འཐབ་པའི་དུས།
	སྨུག་པོ་སྨུག་པོ་གྲང་བ་ལྷིང་ཆད་པའི་དུས།
	སྨུག་པོ་ཕྱིར་བྱེར།
	སྨུག་པོ་ནང་བྱེར།
	སྨུག་པོ་རྡོལ་བ།
	སྨུག་པོ་མ་རྡོལ་བ།
	སྨུག་པོ་གབ་པ།
	སྨུག་པོ་མ་གབ་པ།
	སྨུག་པོ་གསར་བ།
	སྨུག་པོ་རྙིང་བ།
མ་ཞུ་བ།	རྕམ་པ་ལས་བྱུང་བའི་མ་ཞུ་བ།
	སྔོ་ངད་ལས་བྱུང་བའི་མ་ཞུ་བ།
	ཤ་རིད་ལས་བྱུང་བའི་མ་ཞུ་བ།
	ཆང་ལས་བྱུང་བའི་མ་ཞུ་བ།
	ཆུ་ལས་བྱུང་བའི་མ་ཞུ་བ།
	འོ་མ་ལས་བྱུང་བའི་མ་ཞུ་བ།
	ཞོ་ལས་བྱུང་བའི་མ་ཞུ་བ།
	དར་བ་ལས་བྱུང་བའི་མ་ཞུ་བ།
	ཇ་ལས་བྱུང་བའི་མ་ཞུ་བ།
	རྩི་མར་ལས་བྱུང་བའི་མ་ཞུ་བ།
	འབྲུ་མར་ལས་བྱུང་བའི་མ་ཞུ་བ།
	ཚིལ་ལས་བྱུང་བའི་མ་ཞུ་བ།
	ཞག་ལས་བྱུང་བའི་མ་ཞུ་བ།
	རྐང་ལས་བྱུང་བའི་མ་ཞུ་བ།
	སྙིགས་མ་མ་ཞུ་ཟས་སྐྲན།
	དྭངས་མ་མ་ཞུ་འདྲིལ་བ་ལས་བྱུང་བའི་སྐྲན།
	དྭངས་མ་མ་ཞུ་ཟགས་པ་ལས་བྱུང་བའི་སྐྱ་རྦབ།
	དྭངས་མ་མ་ཞུ་ཟགས་པ་ལས་བྱུང་བའི་དམུ་ཆུ།
	དྭངས་མ་མ་ཞུ་བྱེར་བ་ལས་བྱུང་བའི་དུག
	དྭངས་མ་མ་ཞུ་བྱེར་བ་ལས་བྱུང་བའི་མཛེ།
	དྭངས་མ་མ་ཞུ་བྱེར་བ་ལས་བྱུང་བའི་མེ་དབལ།
	དྭངས་མ་མ་ཞུ་བྱེར་བ་ལས་བྱུང་བའི་འོར།
	དྭངས་མ་མ་ཞུ་བྱེར་བ་ལས་བྱུང་བའི་འབྲས།
	དྭངས་མ་མ་ཞུ་བྱེར་བ་ལས་བྱུང་བའི་སུར་ཡ།
	དྭངས་མ་མ་ཞུ་བྱེར་བ་ལས་བྱུང་བའི་དྲེག
	དྭངས་མ་མ་ཞུ་བྱེར་བ་ལས་བྱུང་བའི་གྲུམ་བུ།
	དྭངས་མ་མ་ཞུ་བྱེར་བ་ལས་བྱུང་བའི་མིག་སེར།
	དྭངས་མ་མ་ཞུ་བྱེར་བ་ལས་བྱུང་བའི་རྩ་སྐྲན།
	དྭངས་མ་མ་ཞུ་བྱེར་བ་ལས་བྱུང་བའི་རྐང་བམ།
	དྭངས་མ་མ་ཞུ་འགྱིངས་པ་ལས་བྱུང་བའི་སྨུག་པོ་རྒྱས་པ།
	དྭངས་མ་མ་ཞུ་འགྱིངས་པ་ལས་བྱུང་བའི་སྨུག་པོ་གབ་པ།
	དྭངས་མ་མ་ཞུ་འགྱིངས་པ་ལས་བྱུང་བའི་མཆེར་ནད།
	མ་ཞུ་བེ་སྣབས།
	མ་ཞུ་བསུད་ནད།
	མ་ཞུ་ཤིང་འདྲ།
	མ་ཞུ་དུག་འདྲ།
	མ་ཞུ་བའི་གྲོགས་རླུང་།
	མ་ཞུ་བའི་གྲོགས་མཁྲིས།
	མ་ཞུ་བའི་གྲོགས་བད་ཀན།
	མ་ཞུ་གསར་པ།
	མ་ཞུ་རྙིང་པ།
སྐྲན་ནད།	ཟས་སྐྲན།
	ལྷེན་སྐྲན།
	རྡོ་སྐྲན།
	ལྷིང་སྐྲན།
	ཁྲག་སྐྲན།
	མཁྲིས་སྐྲན།
	རྩ་སྐྲན།
	སྤུ་སྐྲན།
	སྲིན་སྐྲན།
	ཆུ་སྐྲན།
	རྣག་སྐྲན།
	གློ་ལ་བྱུང་བའི་སྐྲན།
	སྙིང་ལ་བྱུང་བའི་སྐྲན།
	མཆིན་པར་བྱུང་བའི་སྐྲན།
	མཆིན་དྲིར་བྱུང་བའི་སྐྲན།
	མཆེར་བར་བྱུང་བའི་སྐྲན།
	མཁལ་མར་བྱུང་བའི་སྐྲན།
	མཁྲིས་པར་བྱུང་བའི་སྐྲན།
	ཕོ་བར་བྱུང་བའི་སྐྲན།
	རྒྱུ་མར་བྱུང་བའི་སྐྲན།
	ལྒང་བར་བྱུང་བའི་སྐྲན།
	མངལ་དུ་བྱུང་བའི་སྐྲན།
	ལོང་གར་བྱུང་བའི་སྐྲན།
	ཕྱི་སྐྲན།
	ནང་སྐྲན།
	བར་སྐྲན།
	ཚ་སྐྲན།
	གྲང་སྐྲན།
སྐྱ་རྦབ།	གློ་བ་སྐྱ་རྦབ།
	མཆིན་པ་སྐྱ་རྦབ།
	མཆེར་བ་སྐྱ་རྦབ།
	ཆུ་སེར་སྐྱ་རྦབ།
	རླུང་ནད་སྐྱ་རྦབ།
འོར་ནད།	རླུང་འོར།
	མཁྲིས་འོར།
	བད་འོར།
	ཁྲག་འོར།
	བསྣད་འོར།
	དུག་འོར།
དམུ་ཆུ།	དམུ་ཆུ་ཁྲག་བྱེར།
	དམུ་ཆུ་མཁྲིས་བྱེར།
	དམུ་ཆུ་ཆུ་བྱེར།
	དམུ་ཆུ་མཆིན་ཟགས།
	དམུ་ཆུ་མཆེར་ཟགས།
	དམུ་ཆུ་གློ་ཟགས།
	དམུ་ཆུ་ཕོ་བར་ཟགས་པ།
	དམུ་ཆུ་ལོང་གར་ཟགས་པ།
	དམུ་ཆུ་ཁྲག་སྐྲན་ཟགས་པ།
	དམུ་ཆུ་རྩ་སྐྲན་ཟགས་པ།
	དམུ་ཆུ་ཆུ་སྐྲན་ཟགས་པ།
	འཁྱིམས་ཆུ།
	རྒྱུ་རྡོལ་ལས་བྱུང་བའི་དམུ་ཆུ།
	གདོན་ལས་བྱུང་བའི་དམུ་ཆུ།
	དུག་ལས་བྱུང་བའི་དམུ་ཆུ།
གཅོང་ཆེན་ཟད་བྱེད།	རླུང་གྱུར་གཅོང་ཆེན་ཟད་བྱེད།
	མཁྲིས་གྱུར་གཅོང་ཆེན་ཟད་བྱེད།
	བད་གྱུར་གཅོང་ཆེན་ཟད་བྱེད།
	གཅོང་ཆེན་བླ་གཉན་འཁྲུ་བ།
	གཅོང་ཆེན་བླ་གཉན་སྐྱུག་པ།
	གཅོང་ཆེན་བླ་གཉན་ཆམ་པ།
	གཅོང་ཆེན་བླ་གཉན་ལུད་པ།
	གཅོང་ཆེན་བླ་གཉན་སྐད་འགག
	གཅོང་ཆེན་བླ་གཉན་ཡི་ག་འཆུ་བ།
ཚ་བ་སྤྱི།	བྱིས་པའི་ཚ་བ།
	དར་མའི་ཚ་བ།
	རྒན་པའི་ཚ་བ།
	ཚ་བ་གསར་བ།
	ཚ་བ་རྙིང་བ།
	རླུང་གི་ཚ་བ།
	མཁྲིས་པའི་ཚ་བ།
	བད་ཀན་ཚ་བ།
	ཁྲག་གི་ཚ་བ།
	ཆུ་སེར་ཚ་བ།
	ཕྱི་ཤ་ལྤགས་ཀྱི་ཚ་བ།
	བར་རྕ་རུས་ཀྱི་ཚ་བ།
	ནད་དོན་སྣོན་གྱི་ཚ་བ།
	ཚ་བ་རང་རྒྱུད་ཅན།
	ཚ་བ་གཞན་རྒྱུད་ཅན།
	མ་སྨིན་ཚ་བ།
	རྒྱས་ཚད།
	སྟོངས་ཚད།
	གབ་ཚད།
	རྙིང་ཚད།
	རྙོགས་ཚད།
	འགྲམས་ཚད།
	འཁྱུགས་ཚད།
	རིམས་ཚད།
	དུག་ཚད།
ཚ་གྲང་གལ་མདོ།	རྟགས་དང་ངོ་ངོ་གཉིས་ཀ་ཚ་བའི་ནད།
	རྟགས་དང་ངོ་བོ་གཉིས་ཀ་གྲང་བའི་ནད།
	ཕྱི་རྟགས་ཚ་ཡང་ངོ་བོ་གྲང་བའི་ནད།
	ཕྱི་རྟགས་གྲང་ཡང་ངོ་བོ་ཚ་བའི་ནད།
རི་ཐང་མཚམས།	རླུང་གི་ཞུ་འཁྱགས།
	མཁྲིས་པའི་ཞུ་འཁྱགས།
	བད་ཀན་ཞུ་འཁྱགས།
མ་སྨིན་ཚ་བ།	རང་ཉིད་མ་སྨིན་སྟོབས་ཆེན།
	རང་ཉིད་མ་སྨིན་སྟོབས་ཆུང་།
	གནད་དུ་བབས་པས་སྨིན་ལོང་མེད་པ།
	སྦྱོར་བ་ལོག་པས་སྨིན་ལོང་མེད་པ།
	རླུང་གིས་སྨིན་དུ་མི་འདོད་པ།
	བད་ཀན་གྱིས་སྨིན་དུ་མི་འདོད་པ།
	རྐྱེན་གྱིས་སྨིན་མི་འདོད་པ་བྱ་ཤོར།
	རྐྱེན་གྱིས་སྨིན་མི་འདོད་པ་བྱེར་བ།
	རྐྱེན་གྱིས་སྨིན་མི་འདོད་པ་སྡིགས་པ།
	རྐྱེན་གྱིས་སྨིན་མི་འདོད་པ་རྙོགས་པ།
རྒྱས་ཚད།	རྒྱས་ཚད་རིམས་རྒྱས།
	རྒྱས་ཚད་འཁྲུགས་རྒྱས།
	རྒྱས་ཚད་སྟོབས་ཆེན།
	རྒྱས་ཚད་སྟོབས་ཆུང་།
	རྒྱས་ཚད་བབས་པ་སྤྱི།
	རྒྱས་ཚད་སྙིང་ལ་བབས་པ།
	རྒྱས་ཚད་སྲོག་རྩར་བབས་པ།
	རྒྱས་ཚད་གློ་བར་བབས་པ།
	རྒྱས་ཚད་མཆིན་པར་བབས་པ།
	རྒྱས་ཚད་མཆེར་བར་བབས་པ།
	རྒྱས་ཚད་མཁལ་མར་བབས་པ།
	རྒྱས་ཚད་ཕོ་བར་བབས་པ།
	རྒྱས་ཚད་མཁྲིས་པར་བབས་པ།
སྟོངས་ཚད།	སྟོངས་ཚད་ཚ་སྟོངས།
	སྟོངས་ཚད་རྩ་སྟོངས།
	སྟོངས་ཚད་རླུང་སྟོངས།
	སྟོངས་ཚད་རིམས་སྟོངས།
	སྟོངས་ཚད་ཁྲག་སྟོངས།
	སྟོངས་ཚད་མཁྲིས་སྟོངས།
	སྟོངས་ཚད་བད་སྟོངས།
	སྟོངས་ཚད་ཆུ་སེར་སྟོངས།
	སྟོངས་ཚད་གློ་སྙིང་སྟོངས།
གབ་ཚད།	གབ་ཚབ་ཚ་སྟོབས་ཅན།
	གབ་ཚབ་གྲང་སྟོབས་ཅན།
	སྙིང་གི་གབ་ཚད།
	ཕོ་བའི་གབ་ཚད།
	མཁལ་མའི་གབ་ཚད།
རྙིངས་ཚད།	རྙིངས་ཚད་རླུང་ལྡན།
	རྙིངས་ཚད་རླུང་མེད།
	རྙིངས་ཚད་ཤར་རྒྱས།
	རྙིངས་ཚད་ལྤགས་གྲམ།
	རྙིངས་ཚད་རྩ་རུ་རྒྱུ་བ།
	རྙིངས་ཚད་རུས་ལ་ཞེན་པ།
རྙོགས་ཚད།	རྙོགས་ཚད་ཚ་རྙོགས།
	རྙོགས་ཚད་གྲང་རྙོགས།
	རྙོགས་ཚད་སྟོབས་ཆུང་།
	རྙོགས་ཚད་སྟོབས་ཆེན།
	རྙོགས་ཚད་ལྤགས་གྲམ།
	རྙོགས་ཚད་ཤར་རྒྱས།
	རྙོགས་ཚད་རྩར་འགྲིམས།
	རྙོགས་ཚད་རུས་ཞེན།
	རྙོགས་ཚད་གློ་བབས།
	རྙོགས་ཚད་སྙིང་བབས།
	རྙོགས་ཚད་མཆིན་བབས།
	རྙོགས་ཚད་མཆེར་བབས།
	རྙོགས་ཚད་མཁལ་བབས།
	རྙོགས་ཚད་སྣོད་ལྷུང་།
འགྲམས་ཚད།	འགྲམས་ཚད་སྙིང་ལ་འགྲམས་པ།
	འགྲམས་ཚད་སྲོག་རྩར་འགྲམས་པ།
	འགྲམས་ཚད་གློ་བར་འགྲམས་པ།
	འགྲམས་ཚད་མཆིན་པར་འགྲམས་པ།
	འགྲམས་ཚད་མཆིན་དྲིར་འགྲམས་པ།
	འགྲམས་ཚད་མཆེར་བར་འགྲམས་པ།
	འགྲམས་ཚད་མཁལ་མར་འགྲམས་པ།
	འགྲམས་ཚད་ཕོ་བར་འགྲམས་པ།
	འགྲམས་ཚད་ལོང་གར་འགྲམས་པ།
	འགྲམས་ཚད་རྒྱུ་མར་འགྲམས་པ།
	འགྲམས་ཚད་མཁྲིས་པར་འགྲམས་པ།
	འགྲམས་ཚད་ལྒང་པར་འགྲམས་པ།
	འགྲམས་ཚད་བསམ་སེར་འགྲམས་པ།
	འགྲམས་ཚད་ཉྭ་ལ་འགྲམས་པ།
	འགྲམས་ཚད་ཤ་གཞན་ལ་འགྲམས་པ།
	འགྲམས་ཚད་ཚིགས་ལ་འགྲམས་པ།
	འགྲམས་ཚད་རྐང་ལ་འགྲམས་པ།
	འགྲམས་ཚད་སྲུབས་འགྲམས།
	འགྲམས་ཚད་རྩིབས་མར་འགྲམས་པ།
	འགྲམས་ཚད་མགོའི་རྩར་འགྲམས་པ།
	འགྲམས་ཚད་བྱང་ཁོག་གི་རྩར་འགྲམས་པ།
	འགྲམས་ཚད་ཡན་ལག་གི་རྩར་འགྲམས་པ།
	འགྲམས་ཚད་ཆུ་རྒྱུས་འགྲམས་པ།
འཁྲུགས་ཚད།	ཚ་འཁྲུགས་ཚ་རྒྱས།
	ཚ་འཁྲུགས་ཚ་ལྐུགས།
	ཚ་འཁྲུགས་དུག་ཐབས།
	ཚ་འགྲམས་ཚ་རྡོལ།
	ཚ་འགྲམས་ཚ་རྨུགས།
	ཚ་རིམས་གཉན་གཟེར།
	འདུ་བའི་ཚ་རིམས།
	འཁྲུགས་ཚད་གློ་བབས།
	འཁྲུགས་ཚད་སྙིང་བབས།
	འཁྲུགས་ཚད་མཆིན་བབས།
	འཁྲུགས་ཚད་མཆེར་བབས།
	འཁྲུགས་ཚད་མཁལ་བབས།
	འཁྲུགས་ཚད་མཁྲིས་བབས།
	འཁྲུགས་ཚད་རྩ་བབས།
	འཁྲུགས་ཚད་རླུང་བབས།
	འཁྲུགས་ཚད་ལུད་པ་སྐྱ་གསོལ།
	འཁྲུགས་ཚད་ལུད་པ་དམར་པོ།
	འཁྲུགས་ཚད་ལུད་པ་སེར་སྨུག
	འཁྲུགས་ཚད་ལུད་པ་སྨུག་ནག
	འཁྲུགས་ཚད་ལུད་པ་སྲེ་འོ།
	འཁྲུགས་ཚད་ལུད་པ་དམར་ཐང་།
	འཁྲུགས་ཚད་ལུད་པ་སེར་དྭངས།
	འཁྲུགས་ཚད་ལུད་པ་སྔོན་པོ་ལྦུ་ཅན།
	སྟོངས་འཁྲུགས་ཚ་སྟོངས།
	སྟོངས་འཁྲུགས་གྲང་སྟོངས།
	འཇམ་འཁྲུགས།
རིམས་ནད།	བལ་ནད་སྐྱི་དང་བ་སྤུར་བབས་པ།
	བལ་ནད་ལྤགས་ལ་བབས་པ།
	བལ་ནད་རྩ་ལ་བབས་པ།
	བལ་ནད་ཤ་ལ་བབས་པ།
	བལ་ནད་སྣོད་ལ་བབས་པ།
	བལ་ནད་དོན་ལ་བབས་པ།
	བལ་ནད་རུས་ལ་བབས་པ།
	བལ་ནད་བད་ཀན་དུས།
	བལ་ནད་མཁྲིས་པའི་དུས།
	བལ་ནད་ཁྲག་གི་དུས།
	བལ་ནད་རླུང་ཁྲག་འཐབ་པའི་དུས།
	བལ་ནད་རི་ཐང་མཚམས་ཀྱི་དུས།
	རླུང་རིམས་འདར་བུ།
	རླུང་རིམས་འདར་བུ་བབས་ས་རུས་ཀྱི་དུས།
	རླུང་རིམས་འདར་བུ་རྒྱས་ས་དོན་གྱི་དུས།
	རླུང་རིམས་འདར་བུ་སྲོག་རྩར་ལམ་དོན་པའི་དུས།
	རླུང་རིམས་ཡེར་བུ།
	རླུང་རིམས་ཡེར་བུ་བབས་ས་རུས་ཀྱི་དུས།
	རླུང་རིམས་ཡེར་བུ་རྒྱས་ས་དོན་གྱི་དུས།
	རླུང་རིམས་ཡེར་བུ་སྲོག་རྩར་ལམ་དོན་པའི་དུས།
	མཁྲིས་རིམས་ལེབ་རྒན།
	མཁྲིས་རིམས་ལེབ་རྒན་བབས་ས་རྩ་ཡི་དུས།
	མཁྲིས་རིམས་ལེབ་རྒན་རྒྱས་ས་ཁྲག་གི་དུས།
	མཁྲིས་རིམས་ལེབ་རྒན་ཕོ་བར་ལམ་དོན་པའི་དུས།
	མཁྲིས་རིམས་ཀླད་གཟེར།
	མཁྲིས་རིམས་ཀླད་གཟེར་བབས་ས་རྩ་ཡི་དུས།
	མཁྲིས་རིམས་ཀླད་གཟེར་རྒྱས་ས་ཁྲག་གི་དུས།
	མཁྲིས་རིམས་ཀླད་གཟེར་ཕོ་བར་ལམ་དོན་པའི་དུས།
	བད་རིམས་རྨོངས་བུ།
	བད་རིམས་རྨོངས་བུ་བབས་ས་དང་གའི་དུས།
	བད་རིམས་རྨོངས་བུ་རྒྱས་ས་ཤ་དང་ཀླད་པའི་དུས།
	བད་རིམས་རྨོངས་བུ་མཁལ་མར་ལམ་དོན་པའི་དུས།
	བད་རིམས་ལྐུགས་པ།
	བད་རིམས་ལྐུགས་པ་བབས་ས་དང་གའི་དུས།
	བད་རིམས་ལྐུགས་པ་རྒྱས་ས་ཤ་དང་ཀླད་པའི་དུས།
	བད་རིམས་ལྐུགས་པ་མཁལ་མར་ལམ་དོན་པའི་དུས།
	འདུས་རིམས་རྒྱུན་རིམས།
	འདུས་རིམས་རྟག་པའི་རིམས།
	འདུས་རིམས་ཉིན་གཅིག་པ།
	འདུས་རིམས་ཉིན་གསུམ་པ།
	འདུས་རིམས་ཉིན་བཞི་པ།
	གཉན་རིམས་མཁྲིས་པ་རྩར་རྒྱུག
	གཉན་རིམས་མགོ་ལ་བབས་པ།
	གཉན་རིམས་གློ་བར་བབས་པ།
	གཉན་རིམས་མཁལ་མར་བབས་པ།
	གཉན་རིམས་ཕོ་བར་བབས་པ།
	གཉན་རིམས་རྒྱུ་མར་བབས་པ།
འབྲུམ་པ།	འབྲུམ་ནག་སྐྲངས་པ་གླང་གཉའ།
	འབྲུམ་ནག་ཁྲག་སྐམ་རྩེལ་ཏེ།
	འབྲུམ་ནག་ཟངས་གཟེར་སྦུ་གུ་ཅན།
	འབྲུམ་དཀར་ཤ་ར་སྐྱ་ཤར།
	འབྲུམ་དཀར་རྨོག་མགོ་སྤྱི་ཟླུམ།
	འབྲུམ་དཀར་སིབ་བུ་ཀོབ་ཙེ།
རྒྱུ་གཟེར།	རྒྱུ་གཟེར་དོན་འཁྲུ།
	རྒྱུ་གཟེར་སྣོད་འཁྲུ།
	རྒྱུ་གཟེར་སྟོབས་ཆེན།
	རྒྱུ་གཟེར་སྟོབས་ཆུང་།
	རྒྱུ་གཟེར།
	རྒྱུ་འཁོར།
	རྒྱུ་འཁྲོལ།
	རྒྱུ་ལྐུགས།
གག་ལྷོག	ཕོ་གག
	མོ་གག
	བུ་གག
	གཉན་གག
	ས་ལྷོག
	ཆུ་ལྷོག
	མེ་ལྷོག
	རླུང་ལྷོག
	ལྷོག་ནད་དཀར་པོ།
	ལྷོག་ནད་ནག་པོ།
	ལྷོག་ནད་ཁྲ་བོ།
	ལྷོག་ནད་རྒོད་པ།
	ལྷོག་ནད་ཡང་རྒོད།
	ལྷོག་ནད་ཡམ་བུ།
	ལྷོག་ནད་ཡུ་མོ།
ཆམ་རིམས།	གྲེ་ཆམ།
	གློ་ཆམ།
	སྣ་ཆམ།
	རིམས་ཆམ།
མགོ་བོའི་ནད།	མགོ་ནད་རླུང་གྱུར།
	མགོ་ནད་མཁྲིས་གྱུར།
	མགོ་ནད་ཁྲག་གྱུར།
	མགོ་ནད་བད་གྱུར།
	བད་མཁྲིས་མགོ་ནད།
	བད་རླུང་མགོ་ནད།
	རླུང་མཁྲིས་མགོ་ནད།
	མགོ་སྲིན།
	མགོ་ནད་མ་རླུང་།
	མགོ་ནད་རྨེན་འབྲས།
	གློག་པ་ཅན།
	སྐྲ་བྱི།
	སྤྱི་ཐེར།
	སྐྲ་དཀར།
མིག་ནད།	མིག་མཆུ་རླུང་གྱུར།
	མིག་མཆུ་མཁྲིས་གྱུར།
	མིག་མཆུ་བད་གྱུར།
	མིག་མཆུ་ཁྲག་གྱུར།
	མིག་མཆུ་འདུས་གྱུར།
	མིག་མཆུ་མིག་སྲིན།
	མིག་མཆུ་སྒྲ་ངན།
	སྐམ་ཚག
	གཤེར་ཚག
	མིག་ཚག་རླུང་གྱུར།
	མིག་ཚག་མཁྲིས་གྱུར།
	མིག་ཚག་བད་གྱུར།
	མིག་ཚག་ཁྲག་གྱུར།
	ལིང་ཐོག་རླུང་གྱུར།
	ལིང་ཐོག་མཁྲིས་གྱུར།
	ལིང་ཐོག་བད་གྱུར།
	ལིང་ཐོག་ཁྲག་གྱུར།
	རབ་རིབ་རླུང་གྱུར།
	རབ་རིབ་མཁྲིས་གྱུར།
	རབ་རིབ་བད་གྱུར།
	རབ་རིབ་ཁྲག་གྱུར།
	མིག་འགྲིབས་སྲོད་ལོང་།
	ཕྱི་འགྲིབས་ཤ་ལྷག
	ཕྱི་འགྲིབས་ཤ་མཛེར།
	ཕྱི་འགྲིབས་རྩ་དྲ།
	ཕྱི་འགྲིབས་སྔོ་རིབ།
	ཕྱི་འགྲིབས་ལིང་རོས་ཁེབ།
	ནང་འགྲིབས་ཆུ་འཁྲུགས།
	ནང་འགྲིབས་རྩ་མདངས་ཉམས་པ།
	བར་འགྲིབས་རླུང་གྱུར།
	བར་འགྲིབས་མཁྲིས་གྱུར།
	བར་འགྲིབས་བད་གྱུར།
	བར་འགྲིབས་འདུས་གྱུར།
རྣ་ནད།	རྣ་ནད་རླུང་གྱུར།
	རྣ་ནད་མཁྲིས་གྱུར།
	རྣ་ནད་བད་གྱུར།
	རྣ་ནད་ཁྲག་གྱུར།
	རྣ་ནད་སྣག་འཛག
	རྣ་ནད་འབྲུམ་ཐོར་འབྱུང་བ།
	སྒྲ་བཅས་འོན་པ།
	རྣ་སྤབས་འགགས་པ།
	སྐམ་འོན།
	མ་རླུང་བུ་ལ་ཤོར་བ་འོན་པ།
སྣ་ནད།	སྣ་ནད་སྣ་སུབས།
	སྣ་ནད་འབྲུམ་ཐོར།
	སྣ་ནད་ཤ་ལུ།
	སྣ་ནད་རྣག་འཛག
	སྣ་ནད་ཁྲག་འཛག
ཁ་ནད།	མཆུ་ནད་གྲེ་མཆུ།
	མཆུ་ནད་ཤོ་རེ།
	མཆུ་ནད་བད་མཆུ།
	མཆུ་ནད་གཅེན།
	མཆུ་ནད་ཁྲག་རྒྱས།
	མཆུ་ནད་ཁ་ཤུ།
	རྙིལ་ནད།
	སོ་ནད་བད་གྱུར།
	སོ་ནད་རླུང་གྱུར།
	སོ་ནད་ཁྲག་གྱུར།
	སོ་ནད་མཁྲིས་གྱུར།
	སོ་འབྲས།
	སོ་སྲིན།
	ལྕེ་ནད་རླུང་གྱུར།
	ལྕེ་ནད་མཁྲིས་གྱུར།
	ལྕེ་ནད་བད་གྱུར།
	ལྕེ་ལྷག
	ལྕེ་སྐྲངས།
	རྐན་ནད་ལྕེ་ཆུང་བབས་པ།
	རྐན་ནད་ལྕེ་འདྲ།
	རྐན་འབྲུམ།
	རྐན་ནད་ཆུ་བུར་ཅན།
	རྐན་ནད་རུས་སྦལ།
	རྐན་རྨེན།
	གྲེ་ནད་རླུང་གྱུར།
	གྲེ་ནད་ཁྲག་གྱུར།
	གྲེ་ནད་བད་གྱུར།
	གྲེ་ནད་འདུས་གྱུར།
	གྲེ་ནད་འབྲས་གྱུར།
	གྲེ་ནད་རྨེན་གྱུར།
ལྦ་བའི་ནད།	ལྦ་ནད་རླུང་གྱུར།
	ལྦ་ནད་མཁྲིས་གྱུར།
	ལྦ་ནད་ཁྲག་གྱུར།
	ལྦ་ནད་བད་གྱུར།
	ལྦ་ནད་ཚིལ་གྱུར།
	འདུས་པའི་ལྦ་བ།
	གཡང་ལྦ།
	བྱུར་ལྦ།
སྙིང་ནད།	སྙིང་འཕྱོས།
	སྙིང་ནད་རླུང་གཟེར།
	སྙིང་ནད་ཁྲག་གཟེར།
	སྙིང་ནད་ཚ་རྒྱས།
	སྙིང་ནད་ཚ་འཁྱིལ།
	སྙིང་ཆུ།
	སྙིང་འཐིབས།
	སྙིང་གི་སྲིན་བུ།
	སྙིང་ནད་ཁ་ལེ་ནག་པོ།
གློ་ནད།	གློ་ནད་ཐང་པོ།
	གློ་ནད་སྐྱ་རྦབ།
	གློ་ནད་ཚ་སུབས།
	གློ་ནད་ཚ་གཟེར།
	གློ་ནད་ཆུ་ཤོར།
	གློ་ནད་ཐེས་པོ།
	གློ་གཅོང་།
	གློ་རྒྱས།
	གློ་ནད་བུང་ཚང་ཅན།
མཆིན་ནད།	མཆིན་ནད་ལེབ་རྒན་རྒྱས།
	མཆིན་ནད་ལྡེམ་བུ།
	མཆིན་ནད་དུག་ཐབས།
	མཆིན་ནད་ཆུ་ཤོར།
	མཆིན་ནད་རྐུན་བུ།
	མཆིན་ཁྲག་རྐེད་པར་ལྷུང་བ།
	མཆིན་ཁྲག་རྐང་པར་ལྷུང་བ།
	མཆིན་ཁྲག་གློ་བར་ལུད་པ།
	མཆིན་ཁྲག་ཕོ་བར་ལུད་པ།
	མཆིན་ནད་གཞུང་རེངས།
	མཆིན་གྲུམ་ནག་པོ།
	མཆིན་དྲི་དཀར་པོ།
	མཆིན་དྲི་ནག་པོ།
	མཆིན་ནད་ཧལ་སྐེམ།
	གནད་མཆིན་རྩ་བྱེར།
	མཆིན་རླུང་།
	མཆིན་རྒུད།
	མཆིན་ནད་རླན་གྲང་།
	མཆིན་ནད་གླང་དགུར།
	མཆིན་ནད་གྲང་སྦོས།
མཆེར་ནད།	མཆེར་ནད་ཚ་བ།
	མཆེར་ནད་ཁྲག་སྦོས།
	མཆེར་རླུང་།
	མཆེར་བའི་བད་ཀན།
	མཆེར་ནད་རླུགས་པ།
མཁལ་ནད།	མཁལ་ནད་མཁལ་རླུང་།
	མཁལ་གཅོང་།
	མཁལ་ནད་འོར་ལྷུང་།
	མཁལ་ཚད།
	མཁལ་ནད་ཆུ་ཤོར།
	མཁལ་འགྲམས་སྟོད་བྱེར།
	མཁལ་འགྲམས་བར་རྒྱས།
	མཁལ་འགྲམས་སྨད་ལྷུང་།
	མཁལ་གྲུམ།
	མཁལ་ནད་ད་རྒན།
ཕོ་བའི་ནད།	ཕོ་བའི་ནད་ཚ་བ་འགྲམས་བབས།
	ཕོ་བའི་ནད་ཚ་བ་འཁྲུགས་བབས།
	ཕོ་བའི་ནད་ཚ་བ་དུག་ཐབས།
	ཕོ་བའི་ནད་ཚ་བ་གཉན་གླང་།
	ཕོ་བའི་ནད་ཚ་བ་སུར་ཡ།
	ཕོ་བའི་ནད་ཚ་བ་མཁྲིས་པ་ལུད་པ།
	ཕོ་བའི་ནད་ཚ་བ་མཆིན་ཁྲག་ལུད་པ་འདྲིལ་བ།
	ཕོ་བའི་ནད་ཚ་བ་མཆིན་ཁྲག་ལུད་པ་མ་འདྲིལ་བ།
	ཕོ་བའི་ནད་གྲང་བ་རླུང་གྱུར།
	ཕོ་བའི་ནད་གྲང་བ་མ་ཞུ་བ།
	ཕོ་བའི་ནད་གྲང་བ་ལྕགས་དྲེག
	ཕོ་བའི་ནད་གྲང་བ་ལྷེན།
	ཕོ་བའི་ནད་གྲང་བ་མེ་ཉམས།
	ཕོ་བའི་ནད་གྲང་བ་རྡོ་སྐྲན།
	ཕོ་བའི་ནད་གྲང་བ་དམུ་རྫིང་།
	ཕོ་བའི་ནད་གྲང་བ་ཕོ་སྲིན།
	ཕོ་བའི་ནད་གྲང་བ་ཕོ་འབྲས།
	ཕོ་རླུང་།
	ཕོ་བའི་བད་ཀན།
	ཕོ་བའི་མཁྲིས་པ།
	ཕོ་བའི་ཁྲག་ནད།
	ཕོ་བ་དུག་ཐབས།
	ཕོ་ལོག
	ཕོ་བ་རྒུད་པ།
	ཕོ་བ་སྙོང་བུ།
རྒྱུ་མའི་ནད།	རྒྱུ་མའི་ནད་རྒྱུ་ཁྲོལ།
	རྒྱུ་མའི་ནད་རྒྱུ་འཁྲིལ།
	རྒྱུ་མའི་ནད་རྒྱུ་འགྱིངས།
	རྒྱུ་མའི་ནད་རྒྱུ་འགགས།
	རྒྱུ་མའི་ནད་རྒྱུ་གཟེར།
ལོང་གའི་ནད།	ལོང་ནད་གྲང་སྦོས།
	ལོང་ནད་གྲང་འགྱིངས།
	ལོང་ནད་ཚ་རྙོངས།
	ལོང་ནད་འཇུ་སྐེམས།
	ལོང་ནད་རླངས་པ་ཅན།
ཕོ་མཚན།	ཕོ་མཚན་སོས་ཟིན་རླུང་གྱུར།
	ཕོ་མཚན་སོས་ཟིན་མཁྲིས་གྱུར།
	ཕོ་མཚན་སོས་ཟིན་ཁྲག་གྱུར།
	ཕོ་མཚན་སོས་ཟིན་བད་གྱུར།
	ཕོ་མཚན་སོས་ཟིན་འདུས་གྱུར།
	ཕོ་མཚན་འབྲུམ་པ།
	ཕོ་མཚན་མདུད་འདྲ།
	ཕོ་མཚན་སྦུབས་འབྱར།
	ཕོ་མཚན་གྲ་མ་ཅན།
མོ་མཚན།	མོ་མཚན་རླུང་གྱུར།
	མོ་མཚན་མཁྲིས་གྱུར།
	མོ་མཚན་ཁྲག་གྱུར།
	མོ་མཚན་བད་གྱུར།
	མོ་མཚན་འདུས་གྱུར།
སྐད་འགགས།	སྐད་འགགས་རླུང་གྱུར།
	སྐད་འགགས་མཁྲིས་གྱུར།
	སྐད་འགགས་ཁྲག་གྱུར།
	སྐད་འགགས་བད་གྱུར།
	སྐད་འགགས་ཟད་བྱེད།
	སྐད་འགགས་ཚིལ་གྱུར།
	སྐད་འགགས་དས་ཆད།
ཡི་ག་འཆུས་པ།	ཡི་ག་འཆུས་པ་རླུང་གྱུར།
	ཡི་ག་འཆུས་པ་མཁྲིས་གྱུར།
	ཡི་ག་འཆུས་པ་བད་གྱུར།
	ཡི་ག་འཆུས་པ་འདུས་པ།
སྐོམ་དད།	སྐོམ་དད་རླུང་གྱུར།
	སྐོམ་དད་མཁྲིས་གྱུར།
	སྐོམ་དད་བད་གྱུར།
	སྐོམ་དད་འདུས་པ།
	སྐོམ་དད་བཅུད་ཟད།
སྐྱིགས་བུའི་ནད།	སྐྱིགས་བུ་ཟས་བྱུང་།
	སྐྱིགས་བུ་ཕྲན་ཚེགས།
	སྐྱིགས་བུ་ཟུང་འབྱུང་།
	སྐྱིགས་བུ་ཆེན་པོ།
	སྐྱིགས་བུ་ཟབ་མོ།
དབུགས་མི་བདེ་བ།	དབུམས་མི་བདེ་བ་ཕྲན་ཚེགས།
	དབུམས་མི་བདེ་བ་མུན་ཅན།
	དབུམས་མི་བདེ་བ་དབུགས་ཆད།
	དབུམས་མི་བདེ་བ་ཆེན་མོ།
	དབུམས་མི་བདེ་བ་གྱེན་འབྱུང་།
གླང་ཐབས།	མཆིན་པ་གླང་ཐབས།
	མཆེར་བ་གླང་ཐབས།
	ཕོ་བ་གླང་ཐབས།
	རྒྱུ་མ་གླང་ཐབས།
	ལོང་ག་གླང་ཐབས།
	ཕྱི་རྩའི་གླང་ཐབས།
	ནང་རྩའི་གླང་ཐབས།
	ཚ་གླང་།
	གྲང་གླང་།
	སྲིན་གླང་།
	གཉན་གླང་།
སྲིན་བུ།	ཤིག
	སྲོ་མ།
	བད་སྲིན།
	རླུང་སྲིན།
	མཁྲིས་སྲིན་སོ་སྲིན།
	མཁྲིས་སྲིན་མིག་སྲིན།
	མཁྲིས་སྲིན་པགས་སྲིན།
	མཁྲིས་སྲིན་གཞང་སྲིན།
	མཁྲིས་སྲིན་མཚན་མའི་སྲིན།
	ཡ་མ་དཀར་པོ།
	ཡ་མ་ནག་པོ།
སྐྱུགས་ནད།	སྐྱུགས་ནད་རླུང་གྱུར།
	སྐྱུགས་ནད་མཁྲིས་གྱུར།
	སྐྱུགས་ནད་བད་གྱུར།
	སྐྱུགས་ནད་འདུས་པ།
འཁྲུ་ནད།	འཁྲུ་ནད་རླུང་གྱུར།
	འཁྲུ་ནད་མཁྲིས་གྱུར།
	འཁྲུ་ནད་བད་གྱུར།
	འཁྲུ་ནད་འདུས་པ།
དྲི་མ་འགགས་པ།	དྲི་མ་འགགས་པ་རླུང་གྱུར།
	དྲི་མ་འགགས་པ་མཁྲིས་གྱུར།
	དྲི་མ་འགགས་པ་བད་གྱུར།
	དྲི་མ་འགགས་པ་སྲིན་གྱུར།
	ཐུལ་སེལ་ལོག་པས་དྲི་འགགས།
ཆུ་འགགས།	གཅིན་སྲི་རླུང་གྱུར།
	གཅིན་སྲི་མཁྲིས་གྱུར།
	གཅིན་སྲི་བད་གྱུར།
	གཅིན་སྲི་འདུས་པ།
	གཅིན་འགགས་ཁ་འཆུས།
	གཅིན་འགགས་རླུང་འཁྱིལ།
	གཅིན་འགགས་ཁྲག་གྱུར།
	གཅིན་འགགས་སྤུ་གྱུར།
	གཅིན་འགགས་ཁ་སྐྲངས་པ།
	གཅིན་འགགས་ཁུ་བས་འགགས་པ།
	གཅིན་འགགས་བཤང་བས་འགགས་པ།
	གཅིན་འགགས་རྡེའུས་འགགས་པ།
གཅིན་སྙི།	ཆུའི་ཟ་ཁུ།
	བུར་ཤིང་གི་ཟ་ཁུ།
	གོར་པོའི་ཟ་ཁུ།
	ཆང་གི་ཟ་ཁུ།
	འབྲས་ཕྱེའི་ཟ་ཁུ།
	ཁུ་ཆུའི་ཟ་ཁུ།
	བྱེ་མའི་ཟ་ཁུ།
	བསིལ་བའི་ཟ་ཁུ།
	བག་འབྱུང་གི་ཟ་ཁུ།
	ཁ་ཆུའི་ཟ་ཁུ།
	ནས་ཚིག་ཟ་ཁུ།
	སྣག་ཚའི་ཟ་ཁུ།
	སྔོན་པོའི་ཟ་ཁུ།
	ཟ་ཁུ་སེར་པོ།
	བཙོད་ཀྱི་ཟ་ཁུ།
	ཁྲག་གི་ཟ་ཁུ།
	རྐང་དུ་འབྱུང་བའི་ཟ་ཁུ།
	ཞག་དུ་འབྱུང་བའི་ཟ་ཁུ།
	གླང་ཆེན་ཟ་ཁུ།
	སྦྲང་རྩི་ལྟར་འབྱུང་བའི་ཟ་ཁུ།
རྒྱ་ནད་ཚད་འཁྲུ།	རྒྱ་ནད་ཚད་འཁྲུ་རླུང་གྱུར།
	རྒྱ་ནད་ཚད་འཁྲུ་མཁྲིས་གྱུར།
	རྒྱ་ནད་ཚད་འཁྲུ་བད་གྱུར།
	རྒྱ་ནད་ཚད་འཁྲུ་ཁྲག་གྱུར།
དྲེག་ནད།	དྲེག་ནད་རླུང་གྱུར།
	དྲེག་ནད་མཁྲིས་གྱུར།
	དྲེག་ནད་བད་གྱུར།
	དྲེག་ནད་ཁྲག་གྱུར།
གྲུམ་བུ།	ཤ་ཏྲེམ།
	རུས་ཏྲེམ།
	རྩ་ཏྲེམ།
	ཆུ་ཏྲེམ།
	ཏྲེམ་དཀར།
	ཏྲེམ་ནག
ཆུ་སེར།	ཆུ་སེར་དཀར་པོ།
	ཆུ་སེར་ནག་པོ།
	ཆུ་སེར་ལྤགས་གྲམ།
	ཆུ་སེར་ཤར་རྒྱས།
	ཆུ་སེར་རྩར་རྒྱུག
	ཆུ་སེར་རུས་ཞེན།
	ཆུ་སེར་སྙིང་ལ་ཞུགས་པ།
	ཆུ་སེར་གློ་བར་ཞུགས་པ།
	ཆུ་སེར་མཆིན་པར་ཞུགས་པ།
	ཆུ་སེར་མཆེར་བར་ཞུགས་པ།
	ཆུ་སེར་མཁལ་མར་ཞུགས་པ།
	ཆུ་སེར་སྣོད་ལྷུང་།
རྩ་དཀར།	རྩ་དཀར་ཚ་བ་གསར་བ།
	རྩ་དཀར་ཚ་བ་རྙིང་བ།
	རྩ་དཀར་གྲང་བ་གསར་བ།
	རྩ་དཀར་གྲང་བ་རྙིང་བ།
	མགོ་གནས་རྩ་དཀར་ནད།
	བྱང་ཁོག་གི་རྩ་དཀར་ནད།
	ཡན་ལག་གི་རྩ་དཀར་ནད།
	རྩ་དཀར་རླུང་གྱུར།
	རྩ་དཀར་མཁྲིས་གྱུར།
	རྩ་དཀར་བད་གྱུར།
	རྩ་དཀར་འདུས་གྱུར།
ལྤགས་ནད།	ལྤགས་ནད་ཤ་བཀྲ།
	ལྤགས་ནད་གླང་ཤུ།
	ལྤགས་ནད་མཛེར་བ།
	ལྤགས་ནད་ཟ་རྐོང་།
	ལྤགས་ནད་ཤུ་བ།
	ལྤགས་ནད་སྲིན་ཐོར།
	ལྤགས་ནད་ངོ་ཤིག
	ལྤགས་ནད་ངོ་ཁབས།
	ལྤགས་ནད་ཁྱེ་མ།
ཕྲན་བུའི་ནད།	ཉྭ་ལོག
	མེས་ཚིག་རྨ།
	ཁབ་མདེའུ་ཁོང་དུ་ཤོར་བ།
	ཤ་ཟན་སོགས་ཀྱིས་བརྣངས་པ།
	གྲེ་བར་གྲ་མ་ཟུག་པ།
	གྲེ་བར་རུས་པ་ཟུག་པ།
	གྲེ་བར་ཉ་རུས་ཟུག་པ།
	སྡོམ་དང་སྡིག་པ་ཁོང་དུ་ཤོར་བ།
	ཆང་ནད།
	སྣེའུ་ལྷག་པ།
	གཉའ་བ་རེངས་པ།
	བསེ་དྲི།
	རྐང་ལག་ཁ་བས་ཕྱིད་པ།
	རྣ་བའི་ནང་དུ་སྲོག་ཆགས་ཤོར་བ།
	ནུ་མ་སྐྲངས་པ།
འབྲས་ནད།	ཤ་འབྲས།
	རུས་འབྲས།
	རྩ་འབྲས།
	གློ་འབྲས།
	སྙིང་འབྲས།
	མཆིན་འབྲས།
	མཆེར་འབྲས།
	མཁལ་འབྲས།
	ཕོ་བའི་འབྲས།
	རྒྱུ་ལོང་གི་འབྲས།
	གཞང་འབྲས།
	ལྒང་བའི་འབྲས།
	རླུང་འབྲས།
	མཁྲིས་འབྲས།
	བད་འབྲས།
	ཁྲག་འབྲས།
	མཚོན་འབྲས།
	བྱེ་འབྲས།
གཞང་འབྲུམ།	གཞང་འབྲུམ་བད་གྱུར།
	གཞང་འབྲུམ་རླུང་གྱུར།
	གཞང་འབྲུམ་ཁྲག་གྱུར།
	གཞང་འབྲུམ་མཁྲིས་གྱུར།
	གཞང་འབྲུམ་གཤེར་བ།
	གཞང་འབྲུམ་སྐམ་པོ།
	གཞང་འབྲུམ་ཕྱི་གནས།
	གཞང་འབྲུམ་ནང་གནས།
	གཞང་འབྲུམ་བར་གནས།
མེ་དབལ།	མེ་དབལ་རླུང་གྱུར།
	མེ་དབལ་མཁྲིས་གྱུར།
	མེ་དབལ་བད་གྱུར།
	མེ་དབལ་མཚོན་གྱུར།
	མེ་དབལ་ཕྱིར་བྱུང་།
	མེ་དབལ་ནང་གནས།
སུརྱ།	གློ་བ་སུརྱ།
	མཆིན་པ་སུརྱ།
	མཁལ་མ་སུརྱ།
	ཕོ་བ་སུརྱ།
	ལོང་ག་སུརྱ།
རྨེན་བུའི་ནད།	རྨེན་ནད་རླུང་གྱུར།
	རྨེན་ནད་མཁྲིས་གྱུར།
	རྨེན་ནད་བད་གྱུར།
	རྨེན་ནད་ཁྲག་གྱུར།
	ཤ་རྨེན།
	རྩ་རྨེན།
	ཚིལ་རྨེན།
	འབྲས་རྨེན།
རླིག་རླུགས།	རླུང་གྱུར་རླིག་རླུགས།
	མཁྲིས་གྱུར་རླིག་རླུགས།
	བད་གྱུར་རླིག་རླུགས།
	ཚིལ་གྱུར་རླིག་རླུགས།
	གཅིན་གྱུར་རླིག་རླུགས།
	རྒྱུ་རླུགས།
རྐང་བམ།	རྐང་བམ་རླུང་གྱུར།
	རྐང་བམ་མཁྲིས་གྱུར།
	རྐང་བམ་བད་གྱུར།
མཚན་བར་རྡོལ་བ།	རླུང་གྱུར་མཚན་བར་རྡོལ་བ།
	མཁྲིས་གྱུར་མཚན་བར་རྡོལ་བ།
	བད་གྱུར་མཚན་བར་རྡོལ་བ།
	རླུང་མཁྲིས་མཚན་བར་རྡོལ་བ།
	བད་རླུང་མཚན་བར་རྡོལ་བ།
	བད་མཁྲིས་མཚན་བར་རྡོལ་བ།
	འདུས་པ་མཚན་བར་རྡོལ་བ།
བྱིས་པ་ཉེར་སྤྱོད།	བྱིས་པ་སོ་སྐྱེའི་ནད།
བྱིས་ནད།	མ་ནད་བུ་ལ་ལྷུང་བའི་བྱིས་ནད།
	བྱིས་ནད་བྲང་རྒོད།
	བྱིས་ནད་བྲང་གཡུང་།
	བྱིས་པའི་གློ་ནད་ཚ་གཟེར།
	བྱིས་པའི་གློ་ནད་ཚ་སུབས།
	བྱིས་པའི་གློ་ནད་ཐང་པོ།
	བྱིས་པའི་མཆིན་ནད་ཚ་བབས།
	བྱིས་པའི་མཆིན་ནད་གྲང་བབས།
	བྱིས་ནད་ཚ་འཁྲུ།
	བྱིས་ནད་གྲང་འཁྲུ།
	བྱིས་ནད་ཚ་སྐྱུག
	བྱིས་ནད་གྲང་སྐྱུག
	བྱིས་པའི་རིམས་ནད།
	བྱིས་ནད་ལྟེ་མཁྲང་།
	བྱིས་ནད་ལྟེ་འཁོར།
	བྱིས་ནད་ལྟེ་མཁྲེགས།
	བྱིས་ནད་ལྟེ་རྣག
	བྱིས་ནད་འཕྱོ་རྡེ།
	བྱིས་ནད་ཟུག་རྡེ།
	བྱིས་ནད་ལམ་རྡེ།
	བྱིས་པའི་མགོ་སྐྲངས།
	བྱིས་པའི་གྲེ་འགགས།
	བྱིས་པའི་མཚེར་ནད།
	བྱིས་པའི་མཁྲིས་ནད།
	བྱིས་པའི་ཕོ་ནད།
	བྱིས་པའི་ལོང་ནད།
	བྱིས་པའི་ས་ཟོས་ནད།
	བྱིས་ནད་ཞོ་རས་རླུང་གྱུར།
	བྱིས་ནད་ཞོ་རས་མཁྲིས་གྱུར།
	བྱིས་ནད་ཞོ་རས་བད་གྱུར།
	བྱིས་ནད་ཞོ་རས་གདོན་གྱུར།
	བྱིས་པའི་མིག་ནད་སྒྲ་ངན།
	བྱིས་པའི་མིག་ནད་འཕྲལ་ཚག
	བྱིས་པའི་རྣ་ནད་མ་རླུང་བུ་ལ་ཤོར་བ།
	བྱིས་པའི་རྣ་ནད་འགྲམས་པ།
	བྱིས་པའི་ཁ་ནད་བཙའ་ཐོར།
	བྱིས་པའི་ཁ་ནད་བསེན་ཐོར།
	བྱིས་པའི་མེན་བུའི་ནད།
	བྱིས་པའི་སྲོག་རྩའི་ནད།
	བྱིས་པའི་ཤ་ནད།
	བྱིས་པའི་སྲིན་ནད།
	བྱིས་པའི་ཕོལ་ནད།
བྱིས་གདོན།	བྱིས་གདོན་སྐོམ་བྱེད།
	བྱིས་གདོན་ས་ག
	བྱིས་གདོན་ལུག་གདོང་།
	བྱིས་གདོན་ཁྱི་གདོང་།
	བྱིས་གདོན་ཡི་དྭགས་གདོང་།
	བྱིས་གདོན་བྱ་གདོང་།
	བྱིས་གདོན་སྲུལ་མོ།
	བྱིས་གདོན་གྲང་བའི་སྲུལ་མོ།
	བྱིས་གདོན་སྲུལ་མོ་ལོང་བ།
	བྱིས་གདོན་བཞིན་རྒྱས།
	བྱིས་གདོན་ནམ་གྲུ་སྔོན་པོ།
	བྱིས་གདོན་ནམ་གྲུ་སྐེམ་པོ།
	བྱིས་གདོན་རྒྱལ་པོ།
	བྱིས་གདོན་བསེན་མོ།
མོ་ནད་སྤྱི།	ཁྲག་ཚབས།
	རླུང་ཚབས།
མོ་ནད་བྱེ་བྲག	མངལ་ནད་རླུང་གྱུར།
	མངལ་ནད་མཁྲིས་གྱུར།
	མངལ་ནད་བད་གྱུར།
	མངལ་ནད་ཁྲག་གྱུར།
	མངལ་ནད་འདུས་གྱུར།
	གློ་བའི་ཁྲག་ཚབས།
	སྙིང་གི་ཁྲག་ཚབས།
	མཆིན་པའི་ཁྲག་ཚབས།
	མཆེར་བའི་ཁྲག་ཚབས།
	མཁྲིས་པའི་ཁྲག་ཚབས།
	མཁལ་མའི་ཁྲག་ཚབས།
	རྒྱུ་མའི་ཁྲག་ཚབས།
	འོ་ཚབས།
	ནུ་མའི་ཁྲག་ཚབས།
	ཁྲག་ཚབས་གོར་པ།
	མགོ་བོའི་རླུང་ཚབས།
	རུས་པའི་རླུང་ཚབས།
	སྙིང་གི་རླུང་ཚབས།
	མཁལ་མའི་རླུང་ཚབས།
	ཕོ་བའི་རླུང་ཚབས།
	རྒྱུ་མའི་རླུང་ཚབས།
	མངལ་སྐྲན་ཆུ་བུར་ཅན།
	མངལ་སྐྲན་ཁྲག་སྐྲན་ཧྲེམ་པོ།
	མངལ་སྐྲན་ཤ་སྐྲན་བེམ་པོ།
	མངལ་སྐྲན་རྨེན་སྐྲན།
	མངལ་སྐྲན་ཕོ་སྐྲན།
	མངལ་སྐྲན་སྐྲན་རོ་ནག་པོ།
	མངལ་སྐྲན་རྩ་སྐྲན་ལིང་པ།
	མངལ་སྐྲན་ས་བོན་སྐྲན།
	མངལ་སྐྲན་ཁྲག་སྐྲན་ཟ་ཁུ།
	མངལ་སྲིན་ལངས་པ།
	མངལ་སྲིན་ཁྲོས་པ།
མོ་ནད་ཕལ་བ།	མོ་ནད་ཕལ་བ་མཚན་མའི་ནད།
	ནལ་བུ་དབྱུང་བ།
	ནང་བུ་སྣོད་ནས་བཙའ་དཀའ་བ།
	བར་ཚང་རུས་མིག་ནས་བཙའ་དཀའ་བ།
	ཕྱི་ཤ་ལྤགས་མིག་ནས་བཙའ་དཀའ་བ།
	གཤིན་པོ།
	མགོ་འཇུག་ལོག་པ།
	རོག་མ་ཕྱིན་པ།
	བུ་སྣོད་ལུག་པ།
	ཁྲག་མ་ཆོད་པ།
	ནད་གཞུག་ལུས་པ།
	མོ་ནད་དུག་ཐབས།
འབྱུང་བོའི་གདོན།	ལྷ་ཡི་གདོན།
	ལྷ་མིན་གྱི་གདོན།
	དྲི་ཟའི་གདོན།
	ཀླུ་གདོན།
	གནོད་སྦྱིན་གྱི་གདོན།
	ཚངས་པའི་གདོན།
	སྲིན་པོའི་གདོན།
	ཤ་ཟའི་གདོན།
	ཡི་དྭགས་ཀྱི་གདོན།
	གྲུལ་བུམ་གྱི་གདོན།
	བྱད་སྟེམས་གྱི་གདོན།
	གཡེང་བྱེད་ཀྱི་གདོན།
	རོ་ལངས་ཀྱི་གདོན།
	མཚུན་ལྷའི་གདོན།
	བླ་མའི་གདོན།
	དྲང་སྲོང་གི་གདོན།
	རྒན་པོའི་གདོན།
	གྲུབ་པའི་གདོན།
སྨྱོ་བྱེད།	རླུང་གྱུར་སྨྱོ་བྱེད།
	མཁྲིས་གྱུར་སྨྱོ་བྱེད།
	བད་གྱུར་སྨྱོ་བྱེད།
	འདུས་གྱུར་སྨྱོ་བྱེད།
	ཡིད་གདུང་ལས་གྱུར་སྨྱོ་བྱེད།
	དུག་གྱུར་སྨྱོ་བྱེད།
	གདོན་གྱུར་སྨྱོ་བྱེད།
བརྗེད་བྱེད།	རླུང་གྱུར་བརྗེད་བྱེད།
	མཁྲིས་གྱུར་བརྗེད་བྱེད།
	བད་གྱུར་བརྗེད་བྱེད།
	དུག་གྱུར་བརྗེད་བྱེད།
	གདོན་གྱུར་བརྗེད་བྱེད།
གཟའ་ནད།	མེ་གཟའ།
	ཆུ་གཟའ།
ཀླུ་གདོན།	མཛེ་ནད་སྐྱི་ལ་བབས་པ།
	མཛེ་ནད་པགས་ལ་བབས་པ།
	མཛེ་ནད་རྩི་ལ་བབས་པ།
	མཛེ་ནད་མདོག་ལ་ཞུགས་པ།
	མཛེ་ནད་སྟོབས་ལ་བབས་པ།
	མཛེ་ནད་ཤ་ལ་བབས་པ།
	མཛེ་ནད་ཚིལ་ལ་བབས་པ།
	མཛེ་ནད་ཆུ་བར་བབས་པ།
	མཛེ་ནད་རྩ་ལ་བབས་པ།
	མཛེ་ནད་ཁྲག་ལ་བབས་པ།
	མཛེ་ནད་ཆུ་སེར་ལ་བབས་པ།
	མཛེ་ནད་རུས་པར་བབས་པ།
	མཛེ་ནད་ཚིགས་ལ་བབས་པ།
	མཛེ་ནད་ལྷ་བར་བབས་པ།
	མཛེ་ནད་ཀླད་པར་བབས་པ།
	མཛེ་ནད་རྐང་བར་བབས་པ།
	མཛེ་ནད་ཁུ་བར་བབས་པ།
	མཛེ་ནད་གློ་ལ་བབས་པ།
	མཛེ་ནད་སྙིང་ལ་བབས་པ།
	མཛེ་ནད་མཆིན་པར་བབས་པ།
	མཛེ་ནད་མཆེར་བར་བབས་པ།
	མཛེ་ནད་མཁལ་མར་བབས་པ།
	རླུང་མཛེ་ཐོད་འདྲ།
	མཁྲིས་མཛེ་ཨུ་དུམ་ཝར་འདྲ།
	བད་ཀན་ལས་གྱུར་བའི་ཟླུམ་པོ།
	བད་ཀན་ལས་གྱུར་བའི་གླང་ཤུ།
	རླུང་མཁྲིས་ལས་གྱུར་བའི་རི་ཤའི་ལྕེ།
	བད་རླུང་ལས་གྱུར་པགས་མཛེ།
	བད་རླུང་ལས་གྱུར་བའི་འབྲུམ་ཕྲན་ཅན།
	བད་རླུང་ལས་གྱུར་བའི་ཤ་བཀྲ།
	བད་རླུང་ལས་གྱུར་བའི་འབྲས་མཛེ།
	བད་རླུང་ལས་གྱུར་བའི་བྱེར་མཛེ།
	བད་རླུང་ལས་གྱུར་བའི་མཛེ་ནད་སེར་ག
	བད་མཁྲིས་ལས་གྱུར་བའི་ཤུ་བ།
	བད་མཁྲིས་ལས་གྱུར་བའི་རྨ་ཁ་བརྒྱ་བ།
	བད་མཁྲིས་ལས་གྱུར་བའི་པད་དཀར་ཅན།
	བད་མཁྲིས་ལས་གྱུར་བའི་འབྲུམ་བུ་ཅན།
	བད་མཁྲིས་ལས་གྱུར་བའི་གཡན་པ།
	བད་མཁྲིས་ལས་གྱུར་བའི་པགས་མྱགས།
	འདུས་པ་ལས་གྱུར་པའི་འོལ་མོ་སེ་འདྲ།
རྨ་སྤྱི།	ཕྱི་རྨ་རྡོལ།
	ནང་རྨ་ཟ་ཁུ།
	བར་རྨ་ཟུག་པ།
	འབྲས་ནད།
	གཞང་འབྲུམ།
	མེ་དབལ།
	སུར་ཡ།
	རྨེན་བུ།
	རླིག་རླུགས།
	རྐང་བམ།
	མཚན་བར་རྡོལ་བ།
	གློ་བུར་རྨ་བཤུས་པ།
	གློ་བུར་རྨ་གཤགས་པ།
	གློ་བུར་རྨ་བཅད་པ།
	གློ་བུར་རྨ་རྣམ་པར་བཅད་པ།
	གློ་བུར་རྨ་འཕྱང་བ།
	གློ་བུར་རྨ་ལྷུང་བ།
	གློ་བུར་རྨ་ཕུག་པ།
	གློ་བུར་རྨ་གྲུམས་པ།
	མགོ་རྨ།
	སྐེ་རྨ།
	བྱང་ཁོག་རྨ།
	ཡན་ཡག་རྨ།
	གསོ་དཀའ་བའི་རྨ།
	གསོ་སླ་བའི་རྨ།
	ཤ་གནད་ཟིན་པ།
	ཚིལ་བུའི་གནད་ཟིན་པ།
	རུས་གནད་ཟིན་པ།
	ཆུ་རྒྱུས་ཀྱི་གནད་ཟིན་པ།
	དོན་གནད་ཟིན་པ།
	སྣོད་གནད་ཟིན་པ།
	རྩ་གནད་ཟིན་པ།
	རྨ་རེད་པ།
	རླུང་གྱུར་རེད་པ།
	མཁྲིས་གྱུར་རེད་པ།
	ཁྲག་གྱུར་རེད་པ།
	བད་གྱུར་རེད་པ།
	ཟས་རེད།
	སྐོམ་རེད།
	ཉི་རེད།
	ལྷགས་རེད།
	གཉིད་རེད།
	ཆགས་རེད།
	འཇིགས་པས་རེད་པ།
	ཞེ་སྡང་གིས་རྨ་འགྲམས་པ།
	དྲག་ཤུལ་གྱིས་རྨ་འགྲམས་པ།
	ཉི་མས་རྨ་འགྲམས་པ།
	རྟ་ཡིས་རྨ་འགྲམས་པ།
	ཟས་ཀྱིས་རྨ་འགྲམས་པ།
	གདོན་གྱིས་རྨ་འགྲམས་པ།
	རྨ་རེད་ལྤགས་ལ་བྱེར་བ།
	རྨ་རེད་ཤ་རུ་བྱེར་བ།
	རྨ་རེད་ཚིལ་ལ་བྱེར་བ།
	རྨ་རེད་རུས་ལ་བྱེར་བ།
	རྨ་རེད་ཚིགས་ལ་བྱེར་བ།
	རྨ་རེད་རྩ་ལ་བྱེར་བ།
	ཤ་གཞའ།
	རུས་གཞའ།
	ཚ་གཞའ།
	གྲང་གཞའ།
	ཤ་སྨྱོ།
	ཁྲག་སྨྱོ།
	རུས་སྨྱོ།
	རྣག་སྨྱོ།
	རུས་པའི་རུས་ཟན།
	ཟུག་རྔུའི་རུས་ཟན།
	རྣག་གི་རུས་ཟན།
	རྨ་ཡི་རུས་ཟན།
མགོ་རྨ	མགོ་རྨ་ཀླད་པའི་རྒྱ་མཚོར་ཟིན་པ།
	མགོ་རྨ་སྒང་ལ་ཟིན་པ།
	མགོ་རྨ་རྩིབས་ལ་ཟིན་པ།
	མགོ་རྨ་མཐའ་ལ་ཟིན་པ།
	མགོ་རྨ་སྤྱི་གཙུག་ཤ་ལ་ཟིན་པ།
	མགོ་རྨ་ལྟག་པའི་ཤ་ལ་ཟིན་པ།
	མགོ་རྨ་མཚོགས་མའི་ཤ་ལ་ཟིན་པ།
	མགོ་རྨ་མུར་གོང་ཤ་ལ་ཟིན་པ།
	མགོ་རྨ་རེ་ཐག་བཞི་ལ་ཟིན་པ།
	མགོ་རྨ་ཕྱི་ནང་རྒྱུག་པར་ཟིན་པ།
	མགོ་རྨ་ཚངས་པའི་སྐུད་པར་ཟིན་པ།
	མགོ་རྨ་དར་ཀྱི་དཔྱང་ཐག་བཅུ་གསུམ་ལ་ཟིན་པ།
	མགོ་རྨ་ཆུ་རྩ་སྦུ་གུ་ཅན་ལ་ཟིན་པ།
	མགོ་རྨ་འཇའ་བྱེད་ལ་ཟིན་པ།
	མགོ་རྨ་རཏྣ་ལ་ཟིན་པ།
	མགོ་རྨ་སོ་རྩ་ལྡད་བྱེད་ལ་ཟིན་པ།
	མགོ་རྨ་འདོམ་རྩ་སུམ་མདོ་རིས་ལ་ཟིན་པ།
	མགོ་རྨ་རུས་རྩ་མདུང་ཚུགས་ལ་ཟིན་པ།
	མགོ་རྨ་རུས་རྩ་འཕྲེད་ཉལ་ལ་ཟིན་པ།
	མགོ་རྨ་རུས་རྩ་འཁྱམ་པོར་ཟིན་པ།
	མགོ་རྨ་རུས་རྩ་འཁྱམ་པོ་བཞའ་ཁུག་ལ་ཟིན་པ།
	མགོ་རྨ་རུས་རྩ་འཁྱམ་པོ་ཁྱི་ཉལ་ལ་ཟིན་པ།
	མགོ་རྨ་རུས་རྩ་འཁྱམ་པོ་བྱི་སྡེར་ལ་ཟིན་པ།
	མགོ་རྨ་ཤ་རྩ་ལྟག་རྩ་ནག་པོར་ཟིན་པ།
	མགོ་རྨ་ཤ་རྩ་ཕྱི་ལྗོན་ལ་ཟིན་པ།
	མགོ་རྨ་ཤ་རྩ་ནང་ལྗོན་ལ་ཟིན་པ།
	མགོ་རྨ་ཤ་རྩ་སྟག་རལ་འཁྱུག་རྩ་ལ་ཟིན་པ།
	མགོ་རྨ་ཤ་རྩ་གསེར་མདུང་དངུལ་མདུང་ལ་ཟིན་པ།
	མགོ་རྨ་ཤ་རྩ་མཚུལ་རྩ་ནག་པོར་ཟིན་པ།
	མགོ་རྨ་ཤ་རྩ་མཐོང་བྱེད་མིག་རྩར་ཟིན་པ།
	མགོ་རྨ་ཤ་རྩ་སོ་རྩ་འཕར་བར་ཟིན་པ།
	མགོ་རྨ་ཤ་རྩ་རེ་ཐག་བཞི་ལ་ཟིན་པ།
	མདའ་རྨས་ཝ་ལུང་།
	མདའ་རྨས་བཤོལ་བརྐོས།
	མདའ་རྨས་གཏམ་ཟུག
	གྲི་རྨས་བཞོགས།
	གྲི་རྨས་རྫོགས།
	གྲི་རྨས་བཅད་པ།
	རྡོ་རྨས་ཁ་གས་པ།
	རྡོ་རྨས་གས་པ་སྦོམ་པ།
	རྡོ་རྨས་གས་པ་ཕྲ་བ།
	རྡོ་རྨས་གས་པ་རིང་བ།
	རྡོ་རྨས་གས་པ་ཐུང་བ།
	རྡོ་རྨས་ཆག་པ།
	རྡོ་རྨས་སྟེང་གདུང་ཆག་པ།
	རྡོ་རྨས་འོག་གདུང་ཆག་པ།
	རྡོ་རྨས་སྟེང་འོག་བཅས་པར་ཆག་པ།
	རྡོ་རྨས་བཅས་ཆག་ཞོམ་པ།
	རྡོ་རྨས་བཅས་ཆག་གྲུམ་པ།
	རྡོ་རྨས་བཅས་ཆག་རྡིབ་པ།
	རྡོ་རྨས་བཅས་ཆག་རྡོལ་བ།
	རྡོ་རྨས་འཐེམས་པ།
	རྡོ་རྨས་འཐེམས་པ་ཆེན་པོ།
	རྡོ་རྨས་འཐེམས་པ་ཆུང་ངུ།
	རྡོ་རྨས་འཐེམས་པ་འབྲིང་པོ།
	རྣོ་ཕོག་རྨ།
	རྟུལ་ཕོག་རྨ།
	ཉེ་ཕོག་རྨ།
	རིང་ཕོག་རྨ།
	ཤུགས་ཅན་ཕོག་པའི་རྨ།
	ཤུགས་མེད་ཕོག་པའི་རྨ།
	ཕར་ཕོག་རྨ།
	ཚུལ་ཕོག་རྨ།
	ལྗིད་ཅན་རྨ།
	ལྗིད་མེད་རྨ།
	རྨ་མེད་པ་འགྲམས་པ།
	རྨ་མེད་འགྲམས་པ་སྟེང་སྲུབས།
	རྨ་མེད་འགྲམས་པ་རྒྱ་བེར།
	རྨ་མེད་འགྲམས་པ་མཚོ་འཁྱོམས།
	རྨ་མེད་པ་ཆག་པ།
	རྨ་ཆེན་ཤ་གདན་མ་ཆོད་པ།
	རྨ་ཆེན་ཤ་གདན་ཆོད་པ།
	མགོ་རྨ་ལོག་གནོན་ཤ་གཞའ།
	མགོ་རྨ་ལོག་གནོན་ཤ་སྨྱོ།
	མགོ་རྨ་ལོག་གནོན་སྐྱི་བྱེར།
	མགོ་རྨ་ལོག་གནོན་ཤ་བྱེར།
	མགོ་རྨ་རུས་བྱེར་སྐམ་བྱེར།
	མགོ་རྨ་རུས་བྱེར་སྐམ་བྱེར་སྤ་བཅད་ལྟ་བུ།
	མགོ་རྨ་རུས་བྱེར་སྐམ་བྱེར་མེས་འཚིག་བྲག་ལྟར།
	མགོ་རྨ་རུས་བྱེར་གཤེར་བྱེར།
	མགོ་རྨ་རུས་བྱེར་གཤེར་བྱེར་བ་རྒན་ཁ་ཆུ་ལྟ་བུ།
	མགོ་རྨ་རུས་བྱེར་གཤེར་བྱེར་ཞིང་ཐག་ལངས་པ་ལྟ་བུ།
	མགོ་རྨ་རུས་བྱེར་ཁྲ་བོ་བྱེར་བ།
	མགོ་རྨ་རྩ་བྱེར་ཤ་རྩ་བྱེར་བ།
	མགོ་རྨ་རྩ་བྱེར་རུས་རྩ་བྱེར་བ།
	མགོ་རྨ་རྩ་བྱེར་ཀླད་རྩ་བྱེར་བ།
	མགོ་རྨ་ཕྱི་རྩར་ཁྲིད་པ།
	མགོ་རྨ་ནང་རྩར་ཁྲིད་པ།
	མགོ་རྨ་ནང་རྩར་ཁྲིད་པ་སྙིང་ལ་བབས་པ།
	མགོ་རྨ་ནང་རྩར་ཁྲིད་པ་གློ་ལ་བབས་པ།
	མགོ་རྨ་ནང་རྩར་ཁྲིད་པ་མཆིན་པར་བབས་པ།
	མགོ་རྨ་ནང་རྩར་ཁྲིད་པ་མཆེར་བར་བབས་པ།
	མགོ་རྨ་ནང་རྩར་ཁྲིད་པ་མཁལ་མར་བབས་པ།
	མགོ་རྨ་ཀླད་གཞའ།
	མགོ་རྨ་སྦོས་སྐྱོན།
	མགོ་རྨ་ཚ་སྦོས།
	མགོ་རྨ་གྲང་སྦོས།
	མགོ་རྨ་ཀླད་སྨྱོ།
	མགོ་རྨ་ལྐུགས་པ།
	མགོ་རྨ་ཀླད་ལྐུགས།
	མགོ་རྨ་རུས་ལྐུགས།
	མགོ་རྨ་རྩ་ལྐུགས།
སྐེ་རྨ།	སྐེ་རྨ་འཕང་ལོར་ཟིན་པ།
	སྐེ་རྨ་ལྟག་པ་མཁར་ལ་ཟིན་པ།
	སྐེ་རྨ་མཁར་མཚམས་ཟིན་པ།
	སྐེ་རྨ་བྱ་འདབས་ཟིན་པ།
	སྐེ་རྨ་རྒྱུངས་པའི་གནད་ལ་ཟིན་པ།
	སྐེ་རྨ་སྙིང་རྩ་གསེར་གྱི་སྐུད་པ་ཟིན་པ།
	སྐེ་རྨ་སྙིང་རྩ་གཉིད་ལོག་ཟིན་པ།
	སྐེ་རྨ་སྙིང་རྩ་རྩེ་འདྲ་ཟིན་པ།
	སྐེ་རྨ་སྙིང་རྩ་རྩེ་ནག་ཟིན་པ།
	སྐེ་རྨ་ཁྲག་རྩ་རྩེ་ཆུང་ཟིན་པ།
	སྐེ་རྨ་ཆུ་རྩ་སྦུ་གུ་ཅན་ཟིན་པ།
	སྐེ་རྨ་ཆུ་རྩ་སྒྲིལ་མ་ཟིན་པ།
	སྐེ་རྨ་ཆུ་རྩ་རཏྣ་ཟིན་པ།
	སྐེ་རྨ་དར་གྱི་དཔྱངས་ཐག་བཅུ་གསུམ་ཟིན་པ།
	སྐེ་རྨ་མདུན་གྱི་རྒྱངས་ཤ་ཟིན་པ།
	སྐེ་རྨ་ཨོལ་གོང་ཆད་པ།
	སྐེ་རྨ་མིད་པ་ཆད་པ།
	སྐེ་རྨ་ཨོལ་གོང་གཤགས་པ།
	སྐེ་རྨ་མིད་པ་གཤགས་པ།
	སྐེ་རྨ་ཨོང་གོང་རླུང་ཤོ་སྐྲངས་པ།
	སྐེ་རྨ་ལྟག་པའི་ཆུ་ལེབ་ཆད་པ།
	སྐེ་རྨ་ལྟག་པའི་ཆུ་ལེབ་གཤགས་པ།
བྱང་ཁོག་རྨ།	བྱང་ཁོག་རྨ་མཁར་ཟིན་པ།
	བྱང་ཁོག་རྨ་མཁར་མཚམས་ཟིན་པ།
	བྱང་ཁོག་རྨ་བྱ་འདབས་ཟིན་པ།
	བྱང་ཁོག་རྨ་བྲང་རུས་ཟིན་པ།
	བྱང་ཁོག་རྨ་རྩིབ་མ་ཟིན་པ།
	བྱང་ཁོག་རྨ་ལྷ་རུ་ཙེ་ཟིན་པ།
	བྱང་ཁོག་རྨ་སྒྲོག་རུས་ཟིན་པ།
	བྱང་ཁོག་རྨ་དཔྱི་རུས་ཟིན་པ།
	བྱང་ཁོག་རྨ་སོག་པ་ཟིན་པ།
	བྱང་ཁོག་རྨ་གཞུག་ཆུང་ཟིན་པ།
	བྱང་ཁོག་རྨ་བཤུལ་ཤ་ནག་པོ་ཟིན་པ།
	བྱང་ཁོག་རྨ་བཤུལ་ཤ་ནག་པོ་ཕྱི་ལ་ཟིན་པ།
	བྱང་ཁོག་རྨ་བཤུལ་ཤ་ནག་པོ་ནང་ལ་ཟིན་པ།
	བྱང་ཁོག་རྨ་བྲང་གི་ནུ་ཤ་ཟིན་པ།
	བྱང་ཁོག་རྨ་སྟ་ཟུར་གྱི་རྟ་ཤ་ཟིན་པ།
	བྱང་ཁོག་རྨ་མཆན་ཁུང་བཞག་ཤ་དཀར་པོ་ཟིན་པ།
	བྱང་ཁོག་རྨ་མཆན་ཁུང་བཞག་ཤ་ནག་པོ་ཟིན་པ།
	བྱང་ཁོག་རྨ་ཐལ་གོང་གཉའ་ཤ་ཟིན་པ།
	བྱང་ཁོག་རྨ་གཉའ་འཁོར་འདར་ཤ་ཟིན་པ།
	བྱང་ཁོག་རྨ་སོགས་མཐིལ་འབྲོས་ཤ་ཟིན་པ།
	བྱང་ཁོག་རྨ་སྙིང་ལ་ཟིན་པ།
	བྱང་ཁོག་རྨ་སྙིང་ཚིལ་ཟིན་པ།
	བྱང་ཁོག་རྨ་སྙིང་རྩ་བཙན་ཆོད་ཟིན་པ།
	བྱང་ཁོག་རྨ་རྩ་ཐིགས་ཤོར་བ་ཟིན་པ།
	བྱང་ཁོག་རྨ་སྲོག་རྩར་ཟིན་པ་ཟིན་པ།
	བྱང་ཁོག་རྨ་མཛོ་སྣ་ཟིན་པ།
	བྱང་ཁོག་རྨ་བྱ་སྒབ་ཟིན་པ།
	བྱང་ཁོག་རྨ་ཐུགས་ཁབ་ཟིན་པ།
	བྱང་ཁོག་རྨ་རྟེ་མིག་ཟིན་པ།
	བྱང་ཁོག་རྨ་དགྲ་ལྕེ་ཟིན་པ།
	བྱང་ཁོག་རྨ་སྟག་མགོ་ཟིན་པ།
	བྱང་ཁོག་རྨ་སྒང་ལ་ཟིན་པ།
	བྱང་ཁོག་རྨ་རྩིབས་ལ་ཟིན་པ།
	བྱང་ཁོག་རྨ་གཤམ་ལ་ཟིན་པ།
	བྱང་ཁོག་རྨ་ཟགས་སྣ་ཟིན་པ།
	བྱང་ཁོག་རྨ་མཆིན་དྲི་དཀར་པོ་ཟིན་པ།
	བྱང་ཁོག་རྨ་མཆིན་དྲི་ནག་པོ་ཟིན་པ།
	བྱང་ཁོག་རྨ་མཆིན་དྲི་ཁྲ་བོ་ཟིན་པ།
	བྱང་ཁོག་རྨ་མཆིན་པ་ཟིན་པ།
	བྱང་ཁོག་རྨ་མཆེར་བ་ཟིན་པ།
	བྱང་ཁོག་རྨ་མཁལ་མ་ཟིན་པ།
	བྱང་ཁོག་རྨ་ཕོ་བ་ཟིན་པ།
	བྱང་ཁོག་རྨ་མཁྲིས་པ་ཟིན་པ།
	བྱང་ཁོག་རྨ་ལོང་ག་ཟིན་པ།
	བྱང་ཁོག་རྨ་རྒྱུ་སྟོད་ཟིན་པ།
	བྱང་ཁོག་རྨ་རྒྱུ་སྨད་ཟིན་པ།
	བྱང་ཁོག་རྨ་གཉེ་མ་ཟིན་པ།
	བྱང་ཁོག་རྨ་གཞང་དཀར་པོ་ཟིན་པ།
	བྱང་ཁོག་རྨ་གཞང་ནག་པོ་ཟིན་པ།
	བྱང་ཁོག་རྨ་ལྒང་ཕུག་ཁ་ཟིན་པ།
	བྱང་ཁོག་རྨ་བསམ་སེ་རྩ་ཟིན་པ།
	བྱང་ཁོག་རྨ་སྲོག་རྩ་དཀར་པོ་ཟིན་པ།
	བྱང་ཁོག་རྨ་སྲོག་རྩ་ནག་པོ་ཟིན་པ།
	བྱང་ཁོག་རྨ་སྙིང་རྩ་ཟིན་པ།
	བྱང་ཁོག་རྨ་གློ་བུའི་རྩ་ཟིན་པ།
	བྱང་ཁོག་རྨ་ལག་པར་རྒྱུ་བའི་རྩ་ཟིན་པ།
	བྱང་ཁོག་རྨ་རྩེ་ནག་ཟིན་པ།
	བྱང་ཁོག་རྨ་གཉིད་ལོག་ཟིན་པ།
	བྱང་ཁོག་རྨ་མཆིན་རྩ་ཟིན་པ།
	བྱང་ཁོག་རྨ་མཆིན་དྲིའི་རྩ་ཟིན་པ།
	བྱང་ཁོག་རྨ་མཆེར་རྩ་ཟིན་པ།
	བྱང་ཁོག་རྨ་མཁལ་རྩ་ཟིན་པ།
	བྱང་ཁོག་རྨ་བསམ་སེའི་རྩ་ཟིན་པ།
	བྱང་ཁོག་རྨ་རྐང་བར་རྒྱུ་བའི་རྩ་ཟིན་པ།
	བྱང་ཁོག་རྨ་སྙིང་རྩ་ཕྲ་ཁབ་ཟིན་པ།
	བྱང་ཁོག་རྨ་སྙིང་རྩ་དངུལ་གྱི་འབུ་རུ་ཟིན་པ།
	བྱང་ཁོག་རྨ་སྙིང་རྩ་ནུ་རྩ་ཟིན་པ།
	བྱང་ཁོག་རྨ་གློ་རྩ་ཀུན་ཏུ་རྒྱུ་ཟིན་པ།
	བྱང་ཁོག་རྨ་གློ་རྩ་ནང་རྒྱུག་ཟིན་པ།
	བྱང་ཁོག་རྨ་གློ་རྩ་གྲོག་རྐེད་ཟིན་པ།
	བྱང་ཁོག་རྨ་གློ་རྩ་སྒེ་དོར་ཟིན་པ།
	བྱང་ཁོག་རྨ་གློ་རྩ་འགྲེང་བུ་ཟིན་པ།
	བྱང་ཁོག་རྨ་གློ་རྩ་ཕྱིར་རྒྱུ་ཟིན་པ།
	བྱང་ཁོག་རྨ་གློ་རྩ་བསྣོལ་མ་ཟིན་པ།
	བྱང་ཁོག་རྨ་གློ་རྩ་གཟེར་མགོ་ཟིན་པ།
	བྱང་ཁོག་རྨ་གློ་རྩ་ཟངས་མ་ཟིན་པ།
	བྱང་ཁོག་རྨ་གློ་རྩ་སྔོན་བུ་ཟིན་པ།
	བྱང་ཁོག་རྨ་གློ་རྩ་ལུང་འཛིན་ཁུག་པ་ཟིན་པ།
	བྱང་ཁོག་རྨ་གློ་རྩ་དུང་འབུད་ཟིན་པ།
	བྱང་ཁོག་རྨ་མཆིན་རྩ་ཤ་རུ་ཟིན་པ།
	བྱང་ཁོག་རྨ་མཆིན་རྩ་མོན་རུ་ཟིན་པ།
	བྱང་ཁོག་རྨ་མཆེར་རྩ་བྱ་རྐང་ཟིན་པ།
	བྱང་ཁོག་རྨ་མཁྲིས་རྩ་ཆུ་མིག་ཟིན་པ།
	བྱང་ཁོག་རྨ་ཕོ་རྩ་སྦྲུལ་མིག་ཟིན་པ།
	བྱང་ཁོག་རྨ་ཕོ་རྩ་ཀ་བ་ཟིན་པ།
	བྱང་ཁོག་རྨ་ཕོ་རྩ་བོང་རྨེད་ཟིན་པ།
	བྱང་ཁོག་རྨ་ལོང་རྩ་ཟིན་པ།
	བྱང་ཁོག་རྨ་རྒྱུ་རྩ་ཟིན་པ།
	བྱང་ཁོག་རྨ་རྒྱུ་ལོང་ནང་རྩ་ཟིན་པ།
	བྱང་ཁོག་རྨ་བསམ་སེའི་རྩ་ཟིན་པ།
	བྱང་ཁོག་རྨ་ལྒང་རྩ་ཆུ་རྩ་ཟིན་པ།
	བྱང་ཁོག་རྨ་ལྒང་རྩ་སྲོག་རྩ་ཟིན་པ།
	བྱང་ཁོག་རྨ་ལྒང་རྩ་སྲིད་རྩ་ཟིན་པ།
	བྱང་ཁོག་རྨ་ནང་དུ་བརྟོལ་བ།
	བྱང་ཁོག་རྨ་ནང་དུ་མ་བརྟོལ་བ།
	བྱང་ཁོག་རྨ་ཁྲག་ངན་བབས་པ།
	བྱང་ཁོག་རྨ་ཁྲག་ངན་མ་བབས་པ།
	བྱང་ཁོག་རྨ་ཚ་འབྱམས་དོན་རྨ་ཟ་རྐོང་།
	བྱང་ཁོག་རྨ་ཚ་འབྱམས་རྩ་ཁ་འབུས་པ།
	བྱང་ཁོག་རྨ་ཚ་འབྱམས་རུལ་ཆགས།
	བྱང་ཁོག་རྨ་ཚ་འབྱམས་ཐེམ་ཁ་མཐོས་པ།
	བྱང་ཁོག་རྨ་གྲང་འབྱམས་བསིལ་སྦྱོར་ཐལ།
	བྱང་ཁོག་རྨ་གྲང་འབྱམས་ཁ་ཟས་དམན།
ཡན་ལག་གི་རྨ།	ཡན་ལག་རྨ་གཉའ་ཤ་ནག་པོ་ཟིན་པ།
	ཡན་ལག་རྨ་འབྲོས་ཤ་ཁྲ་བོ་ཟིན་པ།
	ཡན་ལག་རྨ་འདར་ཤ་ཁུག་པ་ཟིན་པ།
	ཡན་ལག་རྨ་ལུག་གཞུག་ཟིན་པ།
	ཡན་ལག་རྨ་ཉྭ་སྙིང་ཟིན་པ།
	ཡན་ལག་རྨ་གར་ཤ་ཟིན་པ།
	ཡན་ལག་རྨ་ཤ་རྒོད་གཉན་པ་ཟིན་པ།
	ཡན་ལག་རྨ་སྒང་ཤ་དཀར་མོ་ཟིན་པ།
	ཡན་ལག་རྨ་སྦལ་པ་ནག་པོ་ཟིན་པ།
	ཡན་ལག་རྨ་ཉྭ་མགོ་ཟིན་པ།
	ཡན་ལག་རྨ་བྱིན་སྙིང་ཟིན་པ།
	ཡན་ལག་རྨ་རྨེན་བུ་མགོ་སྔོན་ཟིན་པ།
	ཡན་ལག་རྨ་རྨེན་བུ་སྨུག་པོ་ཟིན་པ།
	ཡན་ལག་རྨ་རྨེན་བུ་དཀར་པོ་ཟིན་པ།
	ཡན་ལག་རྨ་སྦྲུལ་མགོ་གདེངས་པ་ཟིན་པ།
	ཡན་ལག་རྨ་ཕྱི་མཆན་ཆུ་རྩ་ཟིན་པ།
	ཡན་ལག་རྨ་རླུང་རྩ་རཏྣ་ཟིན་པ།
	ཡན་ལག་རྨ་རུས་རྩ་སྒྱེད་བུ་ཟིན་པ།
	ཡན་ལག་རྨ་རྒྱུངས་རྩ་ཟིན་པ།
	ཡན་ལག་རྨ་པིར་མགོ་ཟིན་པ།
	ཡན་ལག་རྨ་གློ་རྩ་སྔོན་བུ་ཟིན་པ།
	ཡན་ལག་རྨ་གློ་རྩ་དུང་འབུད་ཟིན་པ།
	ཡན་ལག་རྨ་གློ་རྩ་ཁུག་པ་ཟིན་པ།
	ཡན་ལག་རྨ་གསེར་གྱི་ཀ་བ་ཟིན་པ།
	ཡན་ལག་རྨ་མཁྲིས་རྩ་སྐྱ་རིང་ཟིན་པ།
	ཡན་ལག་རྨ་སྣོད་ཀ་ཟིན་པ།
	ཡན་ལག་རྨ་རུ་ཐུང་ཟིན་པ།
	ཡན་ལག་རྨ་རྩ་བ་ཆེ་ཟིན་པ།
	ཡན་ལག་རྨ་མཆིན་རྩ་སྨད་གཉིས་ཟིན་པ།
	ཡན་ལག་རྨ་མཁལ་རྩ་ན་གུ་ཟིན་པ།
	ཡན་ལག་རྨ་མཁལ་རྩ་རུས་ཞེན་ཟིན་པ།
	ཡན་ལག་རྨ་མཁལ་རྩ་རྐང་འདེགས་ཟིན་པ།
	ཡན་ལག་རྨ་མཆེར་བའི་རྩ་ནག་ཟིན་པ།
	ཡན་ལག་རྨ་མཐིལ་འཕྲོག་ཟིན་པ།
	ཡན་ལག་རྨ་འགུལ་རྩ་ནག་པོ་ཟིན་པ།
	ཡན་ལག་རྨ་ལྕགས་ཀྱི་སྲན་མ་ཟིན་པ།
	ཡན་ལག་རྨ་གསེར་རྩ་ཀ་གདུང་ཟིན་པ།
	ཡན་ལག་རྨ་སྒབ་རྩ་ནག་པོ་ཟིན་པ།
	ཡན་ལག་རྨ་སྙིང་རྩ་མིག་དམར་ཟིན་པ།
	ཡན་ལག་རྨ་མྱུར་བ་ཟིན་པ།
	ཡན་ལག་རྨ་འགུལ་རྩ་ཟིན་པ།
	ཡན་ལག་རྨ་བལྟ་རྩ་ཟིན་པ།
	ཡན་ལག་རྨ་བླ་རྩ་ཟིན་པ།
	ཡན་ལག་རྨ་ཨ་སོ་ལི་ཀ་ཟིན་པ།
	ཡན་ལག་རྨ་སྙིང་རྩ་རྔུལ་འདུ་ཟིན་པ།
	ཡན་ལག་རྨ་དཔྱི་ཚིགས་ཟིན་པ།
	ཡན་ལག་རྨ་དཔུང་ཚིགས་ཟིན་པ།
	ཡན་ལག་རྨ་པུས་ཚིགས་ཟིན་པ།
	ཡན་ལག་རྨ་གྲུ་ཚིགས་ཟིན་པ།
	ཡན་ལག་རྨ་མཁྲིག་ཚིགས་ཟིན་པ།
	ཡན་ལག་རྨ་ལོང་ཚིགས་ཟིན་པ།
	ཡན་ལག་རྨ་རུས་ལྷག་ཟིན་པ།
	ཡན་ལག་རྨ་དཔྱི་རུས་ཟིན་པ།
	ཡན་ལག་རྨ་སོག་པ་ཟིན་པ།
	ཡན་ལག་རྨ་ལྷ་ང་ཟིན་པ།
	ཡན་ལག་རྨ་ལོང་བུ་ཟིན་པ།
	ཡན་ལག་རྨ་སྲེ་ལོང་ཟིན་པ།
	ཡན་ལག་རྨ་བྲན་རྩེ་སྤུན་མང་ཟིན་པ།
	ཡན་ལག་རྨ་སྒྱིད་ཁུང་ཟིན་པ།
	ཡན་ལག་རྨ་གྲུ་མོ་ཟིན་པ།
	ཡན་ལག་རྨ་མཁྲིག་མ་ཟིན་པ།
	ཡན་ལག་རྨ་རྟིང་ཆུ་ཟིན་པ།
	ཡན་ལག་རྨ་ཆུ་བ་སྦལ་མགོ་ཟིན་པ།
	ཡག་ལག་རྨ་ཤ་གཞའ་ཚ་གཞའ།
	ཡན་ལག་རྨ་ཤ་གཞའ་གྲང་གཞའ།
	ཡན་ལག་རྨ་ཁྲོས་པ་རྡོ་ལྟར་སྲ་བ།
	ཡན་ལག་རྨ་རྡོ་ལྟར་སྲ་བ་ཚ་ཁྲོས།
	ཡན་ལག་རྨ་རྡོ་ལྟར་སྲ་བ་གྲང་ཁྲོས།
	ཡན་ལག་རྨ་ཁྲོས་པ་ལྷོག་ཐབས་སྐྲངས་པ།
	ཡན་ལག་རྨ་ཤ་གནད་བམ་པ་ཚ་བམ།
	ཡན་ལག་རྨ་ཤ་གནད་བམ་པ་གྲང་བམ།
	ཡན་ལག་རྨ་ཤ་གནད་རུལ་བ་མྱགས་པ།
	ཡན་ལག་རྨ་ཤ་གནད་རུལ་བ་ཟ་རྨ།
	ཡན་ལག་རྨ་ཤ་གནད་རུལ་བ་ཟགས་པ།
	ཡན་ལག་རྨ་རྩ་གནད་བྱེར་བ་རིང་བྱེར།
	ཡན་ལག་རྨ་རྩ་གནད་བྱེར་བ་ཉེ་བྱེར།
	ཡན་ལག་རྨ་རྩ་གནད་ཁྲིད་པ་ནང་ཁྲིད།
	ཡན་ལག་རྨ་རྩ་གནད་ཁྲིད་པ་ཕྱི་ཁྲིད།
	ཡན་ལག་རྨ་རྩ་གནད་རྒྱས་པ་ཚ་རྒྱས།
	ཡན་ལག་རྨ་རྩ་གནད་རྒྱས་པ་གྲང་རྒྱས།
	ཡན་ལག་རྨ་རྩ་གནད་ཤོར་བ་སྟོད་དུ་རླུང་ཤོར།
	ཡན་ལག་རྨ་རྩ་གནད་ཤོར་བ་སྟོད་དུ་ཁྲག་ཤོར།
	ཡན་ལག་རྨ་རྩ་གནད་ཤོར་བ་སྨད་དུ་རླུང་ཤོར།
	ཡན་ལག་རྨ་རྩ་གནད་ཤོར་བ་སྨད་དུ་ཁྲག་ཤོར།
	ཡན་ལག་རྨ་ཚིགས་གནད་བམ་པ་ཚ་བམ།
	ཡན་ལག་རྨ་ཚིགས་གནད་བམ་པ་གྲང་བམ།
	ཡན་ལག་རྨ་ཚིགས་གནད་འཁོར་བ་སྐམ་འཁོར།
	ཡན་ལག་རྨ་ཚིགས་གནད་འཁོར་བ་གཤེར་འཁོར།
	ཡན་ལག་རྨ་ཚིགས་གནད་འཁོར་བ་ཕྱི་ཚིགས་འཁོར་བ།
	ཡན་ལག་རྨ་ཚིགས་གནད་འཁོར་བ་ནང་ཚིགས་འཁོར་བ།
	ཡན་ལག་རྨ་ཆུ་རྒྱུས་གནད་རེངས་པ།
	ཡན་ལག་རྨ་ཆུ་རྒྱུས་གནད་འཁུམས་པ།
སྦྱར་དུག	ཟེར་དུག
	རྫི་དུག
	རླངས་དུག
	སྣུམ་དུག
	ཟས་དུག
	རྒྱ་གར་དུག
	རྒྱ་ནག་དུག
	དོལ་བོ་དུག
	མོན་གྱི་དུག
	རིན་པོ་ཆེའི་སྦྱོར་བའི་དུག
	རྡོ་སྦྱོར་གྱི་དུག
	ཤ་སྦྱོར་གྱི་དུག
	རྩི་སྦྱོར་གྱི་དུག
	དངོས་སྦྱོར་གྱི་དུག
	སྔོ་སྦྱོར་གྱི་དུག
	ཚ་སྦྱོར་གྱི་དུག
	གྲང་སྦྱོར་གྱི་དུག
	མཛེ་དུག
	སྨྱོ་དུག
	གྲི་རྒོད་དུག
	ཁ་རྨ་རྒྱུ་སྐམས་དུག
	ཟ་རེམ་ལྟག་དགྱེ་དུག
	རྒྱ་ནད་རེངས་འཁུམས་དུག
	སྲིན་བུ་སྣ་ཟན་དུག
	སྨུག་པོ་འཇུ་སྐེམས་དུག
	མཁྲིས་ནད་མིག་སེར་དུག
	རིམས་ནད་རྩ་བྱེར་དུག
	ནག་པོ་ཐོག་རྡེག་དུག
	འཁྱམ་པོ་གཟའ་ནད་དུག
	གཟེར་ནད་ཆུ་འགག་དུག
	ཞག་དུག
	ཟླ་དུག
	ལོ་དུག
	སྦྱར་དུག་ཟས་སྤྱོད་ཀྱིས་ལོག་པ།
	སྦྱར་དུག་གདོན་གྱིས་ལོག་པ།
	སྦྱར་དུག་བླ་གཉན་མགོ་དང་ཀླད་པ་ན་བ།
	སྦྱར་དུག་བླ་གཉན་མིག་དམར་ཚ་འགྲིབས།
	སྦྱར་དུག་བླ་གཉན་མིག་འགྲིབས།
	སྦྱར་དུག་བླ་གཉན་སྣ་ཁྲག་འཛག་པ།
	སྦྱར་དུག་བླ་གཉན་གྲེ་བ་འཛེར་འགགས།
	སྦྱར་དུག་བླ་གཉན་གློ་སྙིང་གདུང་བ།
	སྦྱར་དུག་བླ་གཉན་སྙིང་འཕྱོས།
	སྦྱར་དུག་བླ་གཉན་གློ་སྐམ།
	སྦྱར་དུག་བླ་གཉན་མཆིན་པ་ན་བ།
	སྦྱར་དུག་བླ་གཉན་མཁལ་གཟེར།
	སྦྱར་དུག་བླ་གཉན་ཕོ་བ་སྦོས་བ།
	སྦྱར་དུག་བླ་གཉན་ཕོ་ལོག་གླང་ཐབས།
	སྦྱར་དུག་བླ་གཉན་ཕོ་བ་འདྲིལ་བ།
	སྦྱར་དུག་བླ་གཉན་ཁྲག་འཁྲུ་སྐྱུགས།
	སྦྱར་དུག་བླ་གཉན་ཆུ་འགགས།
	སྦྱར་དུག་བླ་གཉན་རྒྱུན་འགགས།
	སྦྱར་དུག་བླ་གཉན་འཁྲུ་བ་འབྱམས་པ།
	སྦྱར་དུག་བླ་གཉན་འཁྲུ་སྐྱུགས།
	སྦྱར་དུག་བླ་གཉན་ཤ་ཟོས་ན་བ།
	སྦྱར་དུག་བླ་གཉན་ནད་རླངས་ཁོལ་བུ་ན་བ།
	སྦྱར་དུག་བླ་གཉན་ཁོལ་བུ་ན་བ།
	སྦྱར་དུག་བླ་གཉན་གཉའ་རེངས།
	སྦྱར་དུག་བླ་གཉན་ཡན་ལག་རེངས་པ།
	སྦྱར་དུག་བླ་གཉན་ལྷུ་ཚིགས་སྦྲིད་པ།
	སྦྱར་དུག་བླ་གཉན་པྲན་རྩེ་རུས་ཚིགས་ན་བ།
	སྦྱར་དུག་བླ་གཉན་ཆུ་སེར་སྐྱེས་པ།
	སྦྱར་དུག་བླ་གཉན་མཛེ་འབྲས་འབྲུམ་པ།
	སྦྱར་དུག་བླ་གཉན་དབུགས་མི་བདེ་བ།
	སྦྱར་དུག་བླ་གཉན་རོ་སྟོད་མི་བདེ་བ།
	སྦྱར་དུག་བླ་གཉན་རོ་སྨན་ན་བ།
	སྦྱར་དུག་བླ་གཉན་རྐེད་པ་ན་བ།
	སྦྱར་དུག་འདུ་བ་ལོག་པ།
	སྦྱར་དུག་སྐྲན་དུ་ལོག་པ།
	སྦྱར་དུག་དམུ་ཆུར་ལོག་པ།
གྱུར་དུག	ངོ་བོ་ཉིད་ནས་མི་འཕྲོད་པའི་དུག
	དྭངས་མ་མ་ཞུ་ཟུངས་སུ་མ་སྨིན་པ།
	གྱུར་དུག་ཤ་དུག
	གྱུར་དུག་ཤ་ནད།
	ཤ་དུག་དང་པོ་མ་ཞུ་བའི་དུས།
	ཤ་དུག་བར་དུ་རྒྱས་པའི་དུས།
	ཤ་དུག་ཐ་མ་བླ་གཉན་གྱི་དུས།
	ཤ་དུག་བླ་གཉན་རྒྱུན་འགགས།
	ཤ་དུག་བླ་གཉན་ཆུ་འགགས།
	ཤ་དུག་བླ་གཉན་མིག་ཚ་འགྲིབ་པ།
	ཤ་དུག་བླ་གཉན་ཤ་ལྤགས་སྦྲིད་པ།
	ཤ་དུག་བླ་གཉན་ཕོ་བ་སྒངས་པ།
	ཤ་དུག་བླ་གཉན་གློ་མང་འགོག་དཀའ།
	ཤ་དུག་བླ་གཉན་གྲང་ཤས་ཆེ་བ།
དངོས་དུག	ཁྱི་དུག་གསར་བ།
	ཁྱི་དུག་རྙིང་བ།
	སྦྲུལ་དུག་རྟོག་པའི་དུག
	སྦྲུལ་དུག་སྐྲག་པའི་དུག
	སྦྲུལ་དུག་མཆེ་བའི་དུག
	སྡིག་པའི་དུག
	སྲིན་བུའི་དུག་རླུང་སྲིན།
	སྲིན་བུའི་དུག་མཁྲིས་སྲིན།
	སྲིན་བུའི་དུག་བད་སྲིན།
	སྲིན་བུའི་དུག་འདུས་སྲིན།
	བ་དུག་སོས་ཟིན།
	བ་དུག་མཁྲིས་གྱུར།
	བ་དུག་བད་གྱུར།
	བ་དུག་རླུང་གྱུར།
	བོང་བའི་དུག
	སྤྱང་དུག
	ར་དུག
	བསེ་དུག
	ཐང་འཕྲོམ་གྱི་དུག
	རྟ་སྤུའི་དུག
རྒས་པ།	རྒས་པ་རླུང་ཤས་ཅན།
	རྒས་པ་ཚ་ཤས་ཅན།
	རྒས་པ་བད་ཀན་གྲང་བ་ཅན།
	རྒས་པ་འདུས་ནད།
རོ་ཙ།	ཁུ་བ་སྐམ་པ།
	ཁུ་བ་འཕེལ་བའི་རླུགས་པ།
	ཁུ་བ་ནད་ནད་ཀྱིས་རླུགས་པ།
	ཁུ་བ་དུག་གིས་རླུགས་པ།
	ཁུ་བ་གདོན་གྱི་རླུགས་པ།
བུད་མེད་པ་བཙལ་བ།	གདོན་ལས་བྱུང་བའི་བུ་མེད་པ།
	རླུང་ལས་བྱུངབའི་བུ་མེད་པ།
	མཁྲིས་པ་ལས་བྱུང་བའི་བུ་མེད་པ།
	བད་ཀན་ལས་བྱུང་བའི་བུ་མེད་པ།
	མངལ་དུ་བུ་རོ་ལུས་པ།
	མངལ་དུ་ནད་རོ་ལུས།
	བུ་རྩི་བཏང་བ།
	མོ་གཤམ།

## Sheet: Table 2
ནད་གཞིའི་རིགས་དབྱེ་བགར་སྟངས།					ནད་གཞི་བྱེ་བྲག་པ།
རླུང་ནད།	སྤྱི།	རིགས	རྒྱས་པ།		རླུང་ནད་ཨ་ཝརྟ།
					རླུང་ནད་ད་རྒན་ཕྱིར་དགྱེ།
					རླུང་ནད་ད་རྒན་ནང་གུག
					རླུང་ནད་འགྲམ་པ་ཉམས་པ།
					རླུང་ནད་ལྕེ་ལྡིབ།
					རླུང་ནད་གཞོགས་གཅིག་གུག་པ།
					རླུང་ནད་རྩ་འཛིན།
					རླུང་ནད་གཞོགས་ཕྱེད་སྐམ་པ།
					རླུང་ནད་ལུས་ཀུན་སྐམ་པ།
					རླུང་ནད་ཤིང་རེངས།
					རླུང་ནད་དཔུང་འཇའ།
					རླུང་ནད་བི་ཤ་ཙེ།
					རླུང་ནད་སྲ་འཐེང་།
					རླུང་ནད་བརླ་རེངས།
					རླུང་ནད་ཅེ་སྤྱང་མགོ།
					རླུང་ནད་ཚེར་མ་ཅན།
					རླུང་ནད་གཟུགས་འཁུམས།
					རླུང་ནད་ཁ་ལི།
					རླུང་ནད་རྐང་བརྩེ།
					རླུང་ནད་རྐང་པ་ཚ་བ།
			མདོར་བསྡུས།		རླུང་ནད་རེངས་པ།
					རླུང་ནད་འཁུམས་པ།
					རླུང་ནད་སྐམས་པ།
					རླུང་ནད་སྦོས་པ།
					རླུང་ནད་འཕྱེས་པ།
					རླུང་ནད་གཟེར་བ།
					རླུང་ནད་འཕྱོས་པ།
					རླུང་ནད་བོག་པ།
		གནས།	རྒྱས་པ།	ལྤགས་ལ་གྲམ་པ།	རླུང་ནད་ལྤགས་ལ་གྲམ་པ།
				ཤ་ལ་ཞུགས་པ།	རླུང་ནད་ཤ་ལ་ཞུགས་པ།
				ཚིལ་ལ་ཞུགས་པ།	རླུང་ནད་ཚིལ་ལ་ཞུགས་པ།
				རྩ་ལ་ཞུགས་པ།	རླུང་ནད་རྩ་ལ་ཞུགས་པ།
				ཆུ་བར་ཞུགས་པ།	རླུང་ནད་ཆུ་བར་ཞུགས་པ།
				ཁྲག་ལ་ཞུགས་པ།	རླུང་ནད་ཁྲག་ལ་ཞུགས་པ།
				རུས་པར་ཞུགས་པ།	རླུང་ནད་རུས་པར་ཞུགས་པ།
				ཚིགས་ལ་ཞུགས་པ།	རླུང་ནད་ཚིགས་ལ་ཞུགས་པ།
				རྐང་ལ་ཞུགས་པ།	རླུང་ནད་རྐང་ལ་ཞུགས་པ།
				བཅུད་ལ་ཞུགས་པ།	རླུང་ནད་བཅུད་ལ་ཞུགས་པ།
				དོན་ལ་ཞུགས་པ།	རླུང་ནད་གློ་བར་ཞུགས་པ།
					རླུང་ནད་སྙིང་ལ་ཞུགས་པ།
					རླུང་ནད་མཆིན་པར་ཞུགས་པ།
					རླུང་ནད་མཆེར་བར་ཞུགས་པ།
					རླུང་ནད་མཁལ་མར་ཞུགས་པ།
				ཟས་ལ་ཞུགས་པ།	རླུང་ནད་ཟས་ལ་ཞུགས་པ།
				མ་ཞུ་བའི་གནས་ལ་ཞུགས་པ།	རླུང་ནད་མ་ཞུ་བའི་གནས་སུ་ཞུགས་པ།
				ཞུ་བའི་གནས་ལ་ཞུགས་པ།	རླུང་ནད་ཞུ་བའི་གནས་སུ་ཞུགས་པ།
				སྣོད་མཁྲིས་ལ་ཞུགས་པ།	རླུང་ནད་སྣོད་མཁྲིས་ལ་ཞུགས་པ།
				བཤང་བར་ཞུགས་པ།	རླུང་ནད་བཤང་བར་ཞུགས་པ།
				གཅི་བར་ཞུགས་པ།	རླུང་ནད་གཅི་བར་ཞུགས་པ།
				མངལ་དུ་ཞུགས་པ།	རླུང་ནད་མངལ་དུ་ཞུགས་པ།
				དབང་བོ་ལྔ་ལ་ཞུགས་པ།	རླུང་ནད་མགོ་ལ་ཞུགས་པ།
					རླུང་ནད་མིག་ལ་ཞུགས་པ།
					རླུང་ནད་རྣ་བ་ལ་ཞུགས་པ།
					རླུང་ནད་སྣ་ལ་ཞུགས་པ།
					རླུང་ནད་སོ་ལ་ཞུགས་པ།
				ལུས་ཀུན་ལ་ཞུགས་པ།	རླུང་ནད་ལུས་ཀུན་ལ་ཞུགས་པ།
			མདོར་བསྡུས།		མགོ་རླུང་།
					སྙིང་རླུང་།
					གློ་རླུང་།
					མཆིན་རླུང་།
					ཕོ་རླུང་།
					ལོང་རླུང་།
					མཁལ་རླུང་།
	བྱེ་བྲག	རྐྱང་པ་ལྔ།			སྲོག་འཛིན་རྣམ་གྱུར།
					གྱེན་རྒྱུ་རྣམ་གྱུར།
					ཁྱབ་བྱེད་རྣམ་གྱུར།
					མེ་མཉམ་རྣམ་གྱུར།
					ཐུར་སེལ་རྣམ་གྱུར།
		བད་ཀན་འདྲེས་པ།			སྲོག་འཛིན་བད་ཀན་དང་འདྲེས་པ།
					གྱེན་རྒྱུ་བད་ཀན་དང་འདྲེས་པ།
					ཁྱབ་བྱེད་བད་ཀན་དང་འདྲེས་པ།
					མེ་མཉམ་བད་ཀན་དང་འདྲེས་པ།
					ཐུར་སེལ་བད་ཀན་དང་འདྲེས་པ།
		མཁྲིས་པར་འདྲེས་པ།			སྲོག་འཛིན་མཁྲིས་པ་དང་འདྲེས་པ།
					གྱེན་རྒྱུ་མཁྲིས་པ་དང་འདྲེས་པ།
					ཁྱབ་བྱེད་མཁྲིས་པ་དང་འདྲེས་པ།
					མེ་མཉམ་མཁྲིས་པ་དང་འདྲེས་པ།
					ཐུར་སེལ་མཁྲིས་པ་དང་འདྲེས་པ།
མཁྲིས་ནད།	སྤྱི།	རིགས།	ཐང་ལ་ལྷག་པ།		མཁྲིས་པ་ཐང་ལ་ལྷག་པ།
			གཞན་གྱི་གནས་གྱུར།		མེ་དྲོད་མཁྲིས་པ་རླུང་གི་གནས་གྱུར།
					མེ་དྲོད་མཁྲིས་པ་མ་ཞུ་བའི་གནས་གྱུར།
					མེ་དྲོད་མཁྲིས་པ་བད་ཀན་གྱི་གནས་གྱུར།
					མེ་དྲོད་མཁྲིས་པ་ཁྲག་གི་གནས་གྱུར།
			ཁ་ལུད་ཁ་ཤོར།		ཕོ་སྐྲན་གྱིས་སྣོད་མཁྲིས་ཁ་ལུད་པ།
					མཆིན་སྐྲན་གྱིས་སྣོད་མཁྲིས་ཁ་ལུད་པ།
					མཁྲིས་སྐྲན་གྱིས་སྣོད་མཁྲིས་ཁ་ལུད་པ།
					འགྲམས་སམ་རླུང་གིས་སྣོད་མཁྲིས་ཁ་ཤོར་བ།
			རྩ་རུ་རྒྱུ་བ།		འགྲམས་ཀྱིས་མཁྲིས་པ་འཕེལ་བས་རྩར་རྒྱུག
					འཁྲུགས་ཀྱིས་མཁྲིས་པ་འཕེལ་བས་རྩར་རྒྱུག
					རིམས་ཀྱིས་མཁྲིས་པ་འཕེལ་བས་རྩར་རྒྱག
					ཟས་སྤྱོད་ཀྱིས་མཁྲིས་པ་འཕེལ་བས་རྩར་རྒྱུག
		གནས།	ལྤགས་ལ་གྲམ་པ།		མཁྲིས་ནད་ལྤགས་ལ་གྲམ་པ།
			ཤ་ལ་རྒྱས་པ།		མཁྲིས་ནད་ཤ་ལ་རྒྱས་པ།
			རྩ་རུ་རྒྱུ་བ།		མཁྲིས་ནད་རྩ་རུ་རྒྱུ་བ།
			རུས་ལ་ཞེན་པ།		མཁྲིས་ནད་རུས་ལ་ཞེན་པ།
			དོན་ལ་བབས་པ།		མཁྲིས་ནད་གློ་བར་བབས་པ།
					མཁྲིས་ནད་སྙིང་ལ་བབས་པ།
					མཁྲིས་ནད་མཆིན་པར་བབས་པ།
					མཁྲིས་ནད་མཆེར་བར་བབས་པ།
					མཁྲིས་ནད་མཁལ་མར་བབས་པ།
			སྣོད་དུ་ལྷུང་བ།		མཁྲིས་ནད་ཕོ་བར་ལྷུང་བ།
					མཁྲིས་ནད་ལོང་དུ་ལྷུང་བ།
					མཁྲིས་ནད་རྒྱུ་མར་ལྷུང་བ།
					མཁྲིས་ནད་ལྒང་པར་ལྷུང་བ།
					མཁྲིས་ནད་མངལ་དུ་ལྷུང་བ།
			མེ་ཏོག་ཤར་བ།		མཁྲིས་ནད་མགོ་ལ་ཤར་བ།
					མཁྲིས་ནད་མིག་ལ་ཤར་བ།
					མཁྲིས་ནད་རྣ་བ་ལ་ཤར་བ།
					མཁྲིས་ནད་སྣ་ལ་ཤར་བ།
					མཁྲིས་ནད་ལྕེ་ལ་ཤར་བ།
	བྱེ་བྲག	རྐྱང་བ་ལྔ།			འཇུ་བྱེད་རྣམ་གྱུར།
					སྒྲུབ་བྱེད་རྣམ་གྱུར།
					མདངས་བསྒྱུར་རྣམ་གྱུར།
					མཐོང་བྱེད་རྣམ་གྱུར།
					མདོག་གསལ་རྣམ་གྱུར།
		རླུང་དང་འདྲེས་པ།			འཇུ་བྱེད་རླུང་དང་འདྲེས་པ།
					སྒྲུབ་བྱེད་རླུང་དང་འདྲེས་པ།
					མདངས་སྒྱུར་རླུང་དང་འདྲེས་པ།
					མཐོང་བྱེད་རླུང་དང་འདྲེས་པ།
					མདོག་གསལ་རླུང་དང་འདྲེས་པ།
		བད་ཀན་འདྲེ་པ།			འཇུ་བྱེད་བད་ཀན་དང་འདྲེས་པ།
					སྒྲུབ་བྱེད་བད་ཀན་དང་འདྲེས་པ།
					མདངས་སྒྱུར་བད་ཀན་དང་འདྲེས་པ།
					མཐོང་བྱེད་བད་ཀན་དང་འདྲེས་པ།
					མདོག་གསལ་བད་ཀན་དང་འདྲེས་པ།
བད་ཀན་གྱི་ནད།	རང་རྒྱུད་ཅན།	སྤྱི།	རིགས།		བད་ཀན་ལྷེན།
					བད་ཀན་ལྕགས་དྲེག
					བད་ཀན་མེ་ཉམས།
					བད་ཀན་མགུལ་འགགས།
					བད་ཀན་གྲུམ་དཀར།
					བད་ཀན་འཇུ་སྐེམ།
			གནས།	ལྤགས་ལ་གྲམ་པ།	བད་ཀན་ལྤགས་ལ་གྲམ་པ།
				ཤ་ལ་རྒྱས་པ།	བད་ཀན་ཤ་ལ་རྒྱས་པ།
				རྩ་རུ་རྒྱུ་བ།	བད་ཀན་རྩ་རུ་རྒྱུ་བ།
				རུས་ལ་ཞེན་པ།	བད་ཀན་རུས་ལ་ཞེན་པ།
				དོན་ལ་བབས་པ།	བད་ཀན་གློ་བར་བབས་པ།
					བད་ཀན་སྙིང་ལ་བབས་པ།
					བད་ཀན་མཆིན་པར་བབས་པ།
					བད་ཀན་མཆེར་པར་བབས་པ།
					བད་ཀན་མཁལ་མར་བབས་པ།
				སྣོད་དུ་ལྷུང་བ།	བད་ཀན་ཕོ་བར་ལྷུང་བ།
					བད་ཀན་ལོང་དུ་ལྷུང་བ།
					བད་ཀན་རྒྱུ་མར་ལྷུང་བ།
					བད་ཀན་མཁྲིས་པར་ལྷུང་བ།
					བད་ཀན་ལྒང་པར་ལྷུང་བ།
					བད་ཀན་མངལ་དུ་ལྷུང་བ།
				དབང་བོ་ལྔ་ལ་མེ་ཏོག་ཤར་བ།	བད་ཀན་མགོ་ལ་ཤར་བ།
					བད་ཀན་མིག་ལ་ཤར་བ།
					བད་ཀན་རྣ་བ་ལ་ཤར་བ།
					བད་ཀན་སྣ་ལ་ཤར་བ།
					བད་ཀན་ལྕེ་ལ་ཤར་བ།
			བྱེ་བྲག	རྐྱང་བ།	རྟེན་བྱེད་རྣམ་གྱུར།
					མྱག་བྱེད་རྣམ་གྱུར།
					མྱོང་བྱེད་རྣམ་གྱུར།
					ཚིམ་བྱེད་རྣམ་གྱུར།
					འབྱོར་བྱེད་རྣམ་གྱུར།
				རླུང་དང་འདྲེས་པ།	རྟེན་བྱེད་རླུང་དང་འདྲེས་པ།
					མྱག་བྱེད་རླུང་དང་འདྲེས་པ།
					མྱོང་བྱེད་རླུང་དང་འདྲེས་པ།
					ཚིམ་བྱེད་རླུང་དང་འདྲེས་པ།
					འབྱོར་བྱེད་རླུང་དང་འདྲེས་པ།
				མཁྲིས་པར་འདྲེས་པ།	རྟེན་བྱེད་མཁྲིས་པ་དང་འདྲེས་པ།
					མྱག་བྱེད་མཁྲིས་པ་དང་འདྲེས་པ།
					མྱོང་བྱེད་མཁྲིས་པ་དང་འདྲེས་པ།
					ཚིམ་བྱེད་མཁྲིས་པ་དང་འདྲེས་པ།
					འབྱོར་བྱེད་མཁྲིས་པ་དང་འདྲེས་པ།
	གཞན་རྒྱུད་ཅན།				བད་ཀན་སེར་པོ།
					བད་ཀན་སྨུག་པོ།
འདུས་ནད་སྨུག་པོ།	རང་གནས།				ཕོ་བ་སྨུག་པོ།
					མཆིན་པ་སྨུག་པོ།
					རྒྱུ་མ་སྨུག་པོ།
					ལོང་ག་སྨུག་པོ།
	གཞན་གནས།	ཕྱིར་བྱེར།			སྨུག་པོ་ཤ་ལ་རྒྱས་པ།
					སྨུག་པོ་པགས་ལ་གྲམ་པ།
					སྨུག་པོ་རྩ་རུ་རྒྱུ་བ།
					སྨུག་པོ་ཚིགས་ལ་ཞེན་པ།
		ནང་བྱེར།			སྨུག་པོ་སྲོག་རྩར་བྱེར་བ།
					སྨུག་པོ་སྒལ་ཚིགས་ལ་བྱེར་བ།
					སྨུག་པོ་མགོ་བྱེར།
					སྨུག་པོ་སྙིང་བྱེར།
					སྨུག་པོ་གློ་བྱེར།
					སྨུག་པོ་མཆེར་བྱེར།
					སྨུག་པོ་མཁལ་བྱེར།
	དུས།				སྨུག་པོ་ཚ་བའི་དུས།
					སྨུག་པོ་ཚ་གྲང་འཐབ་པའི་དུས།
					སྨུག་པོ་སྨུག་པོ་གྲང་བ་ལྷིང་ཆད་པའི་དུས།
	རིགས།	བྱེར།			སྨུག་པོ་ཕྱིར་བྱེར།
					སྨུག་པོ་ནང་བྱེར།
		རྒྱས།			སྨུག་པོ་རྡོལ་བ།
					སྨུག་པོ་མ་རྡོལ་བ།
		འགྱིངས།			སྨུག་པོ་གབ་པ།
					སྨུག་པོ་མ་གབ་པ།
		འདྲིལ།			སྨུག་པོ་གསར་བ།
					སྨུག་པོ་རྙིང་བ།
མ་ཞུ་བ།	རྫས།	གྱོང་།			རྕམ་པ་ལས་བྱུང་བའི་མ་ཞུ་བ།
					སྔོ་ངད་ལས་བྱུང་བའི་མ་ཞུ་བ།
					ཤ་རིད་ལས་བྱུང་བའི་མ་ཞུ་བ།
		རླན།			ཆང་ལས་བྱུང་བའི་མ་ཞུ་བ།
					ཆུ་ལས་བྱུང་བའི་མ་ཞུ་བ།
					འོ་མ་ལས་བྱུང་བའི་མ་ཞུ་བ།
					ཞོ་ལས་བྱུང་བའི་མ་ཞུ་བ།
					དར་བ་ལས་བྱུང་བའི་མ་ཞུ་བ།
					ཇ་ལས་བྱུང་བའི་མ་ཞུ་བ།
		སྣུམ།			རྩི་མར་ལས་བྱུང་བའི་མ་ཞུ་བ།
					འབྲུ་མར་ལས་བྱུང་བའི་མ་ཞུ་བ།
					ཚིལ་ལས་བྱུང་བའི་མ་ཞུ་བ།
					ཞག་ལས་བྱུང་བའི་མ་ཞུ་བ།
					རྐང་ལས་བྱུང་བའི་མ་ཞུ་བ།
	ངོ་བོ།	སྙིགས་མ།			སྙིགས་མ་མ་ཞུ་ཟས་སྐྲན།
		དྭངས་མ།	འདྲིལ།		དྭངས་མ་མ་ཞུ་འདྲིལ་བ་ལས་བྱུང་བའི་སྐྲན།
			ཟགས།		དྭངས་མ་མ་ཞུ་ཟགས་པ་ལས་བྱུང་བའི་སྐྱ་རྦབ།
					དྭངས་མ་མ་ཞུ་ཟགས་པ་ལས་བྱུང་བའི་དམུ་ཆུ།
			བྱེར།		དྭངས་མ་མ་ཞུ་བྱེར་བ་ལས་བྱུང་བའི་དུག
					དྭངས་མ་མ་ཞུ་བྱེར་བ་ལས་བྱུང་བའི་མཛེ།
					དྭངས་མ་མ་ཞུ་བྱེར་བ་ལས་བྱུང་བའི་མེ་དབལ།
					དྭངས་མ་མ་ཞུ་བྱེར་བ་ལས་བྱུང་བའི་འོར།
					དྭངས་མ་མ་ཞུ་བྱེར་བ་ལས་བྱུང་བའི་འབྲས།
					དྭངས་མ་མ་ཞུ་བྱེར་བ་ལས་བྱུང་བའི་སུར་ཡ།
					དྭངས་མ་མ་ཞུ་བྱེར་བ་ལས་བྱུང་བའི་དྲེག
					དྭངས་མ་མ་ཞུ་བྱེར་བ་ལས་བྱུང་བའི་གྲུམ་བུ།
					དྭངས་མ་མ་ཞུ་བྱེར་བ་ལས་བྱུང་བའི་མིག་སེར།
					དྭངས་མ་མ་ཞུ་བྱེར་བ་ལས་བྱུང་བའི་རྩ་སྐྲན།
					དྭངས་མ་མ་ཞུ་བྱེར་བ་ལས་བྱུང་བའི་རྐང་བམ།
			འགྱིངས།		དྭངས་མ་མ་ཞུ་འགྱིངས་པ་ལས་བྱུང་བའི་སྨུག་པོ་རྒྱས་པ།
					དྭངས་མ་མ་ཞུ་འགྱིངས་པ་ལས་བྱུང་བའི་སྨུག་པོ་གབ་པ།
					དྭངས་མ་མ་ཞུ་འགྱིངས་པ་ལས་བྱུང་བའི་མཆེར་ནད།
	རིགས།				མ་ཞུ་བེ་སྣབས།
					མ་ཞུ་བསུད་ནད།
					མ་ཞུ་ཤིང་འདྲ།
					མ་ཞུ་དུག་འདྲ།
	གྲོགས།				མ་ཞུ་བའི་གྲོགས་རླུང་།
					མ་ཞུ་བའི་གྲོགས་མཁྲིས།
					མ་ཞུ་བའི་གྲོགས་བད་ཀན།
	དུས།				མ་ཞུ་གསར་པ།
					མ་ཞུ་རྙིང་པ།
སྐྲན་ནད།	རིགས།				ཟས་སྐྲན།
					ལྷེན་སྐྲན།
					རྡོ་སྐྲན།
					ལྷིང་སྐྲན།
					ཁྲག་སྐྲན།
					མཁྲིས་སྐྲན།
					རྩ་སྐྲན།
					སྤུ་སྐྲན།
					སྲིན་སྐྲན།
					ཆུ་སྐྲན།
					རྣག་སྐྲན།
	གནས།	རྒྱས་པ།			གློ་ལ་བྱུང་བའི་སྐྲན།
					སྙིང་ལ་བྱུང་བའི་སྐྲན།
					མཆིན་པར་བྱུང་བའི་སྐྲན།
					མཆིན་དྲིར་བྱུང་བའི་སྐྲན།
					མཆེར་བར་བྱུང་བའི་སྐྲན།
					མཁལ་མར་བྱུང་བའི་སྐྲན།
					མཁྲིས་པར་བྱུང་བའི་སྐྲན།
					ཕོ་བར་བྱུང་བའི་སྐྲན།
					རྒྱུ་མར་བྱུང་བའི་སྐྲན།
					ལྒང་བར་བྱུང་བའི་སྐྲན།
					མངལ་དུ་བྱུང་བའི་སྐྲན།
					ལོང་གར་བྱུང་བའི་སྐྲན།
		མདོར་བསྡུས།			ཕྱི་སྐྲན།
					ནང་སྐྲན།
					བར་སྐྲན།
	མདོར་བསྡུས།				ཚ་སྐྲན།
					གྲང་སྐྲན།
སྐྱ་རྦབ།					གློ་བ་སྐྱ་རྦབ།
					མཆིན་པ་སྐྱ་རྦབ།
					མཆེར་བ་སྐྱ་རྦབ།
					ཆུ་སེར་སྐྱ་རྦབ།
					རླུང་ནད་སྐྱ་རྦབ།
འོར་ནད།					རླུང་འོར།
					མཁྲིས་འོར།
					བད་འོར།
					ཁྲག་འོར།
					བསྣད་འོར།
					དུག་འོར།
དམུ་ཆུ།	ནད་ཆུ།	བྱེར་ཆུ།			དམུ་ཆུ་ཁྲག་བྱེར།
					དམུ་ཆུ་མཁྲིས་བྱེར།
					དམུ་ཆུ་ཆུ་བྱེར།
		ཟགས་ཆུ།	དོན་ཟགས།		དམུ་ཆུ་མཆིན་ཟགས།
					དམུ་ཆུ་མཆེར་ཟགས།
					དམུ་ཆུ་གློ་ཟགས།
			སྣོད་ཟགས།		དམུ་ཆུ་ཕོ་བར་ཟགས་པ།
					དམུ་ཆུ་ལོང་གར་ཟགས་པ།
			སྐྲན་ཟགས།		དམུ་ཆུ་ཁྲག་སྐྲན་ཟགས་པ།
					དམུ་ཆུ་རྩ་སྐྲན་ཟགས་པ།
					དམུ་ཆུ་ཆུ་སྐྲན་ཟགས་པ།
		འཁྱིམས་ཆུ།			འཁྱིམས་ཆུ།
		རྒྱུ་རྡོལ།			རྒྱུ་རྡོལ་ལས་བྱུང་བའི་དམུ་ཆུ།
	གདོན་ཆུ།				གདོན་ལས་བྱུང་བའི་དམུ་ཆུ།
	དུག་ཆུ།				དུག་ལས་བྱུང་བའི་དམུ་ཆུ།
གཅོང་ཆེན་ཟད་བྱེད།	ནད།				རླུང་གྱུར་གཅོང་ཆེན་ཟད་བྱེད།
					མཁྲིས་གྱུར་གཅོང་ཆེན་ཟད་བྱེད།
					བད་གྱུར་གཅོང་ཆེན་ཟད་བྱེད།
	བླ་གཉན།				གཅོང་ཆེན་བླ་གཉན་འཁྲུ་བ།
					གཅོང་ཆེན་བླ་གཉན་སྐྱུག་པ།
					གཅོང་ཆེན་བླ་གཉན་ཆམ་པ།
					གཅོང་ཆེན་བླ་གཉན་ལུད་པ།
					གཅོང་ཆེན་བླ་གཉན་སྐད་འགག
					གཅོང་ཆེན་བླ་གཉན་ཡི་ག་འཆུ་བ།
ཚ་བ་སྤྱི།	ཚ་བའི་དབྱེ་བ།	རྟེན།			བྱིས་པའི་ཚ་བ།
					དར་མའི་ཚ་བ།
					རྒན་པའི་ཚ་བ།
		དུས།			ཚ་བ་གསར་བ།
					ཚ་བ་རྙིང་བ།
		ཉེས་པ།			རླུང་གི་ཚ་བ།
					མཁྲིས་པའི་ཚ་བ།
					བད་ཀན་ཚ་བ།
					ཁྲག་གི་ཚ་བ།
					ཆུ་སེར་ཚ་བ།
		གནས།			ཕྱི་ཤ་ལྤགས་ཀྱི་ཚ་བ།
					བར་རྕ་རུས་ཀྱི་ཚ་བ།
					ནད་དོན་སྣོན་གྱི་ཚ་བ།
		རྒྱུད།			ཚ་བ་རང་རྒྱུད་ཅན།
					ཚ་བ་གཞན་རྒྱུད་ཅན།
		གནས་སྐབས།			མ་སྨིན་ཚ་བ།
					རྒྱས་ཚད།
					སྟོངས་ཚད།
					གབ་ཚད།
					རྙིང་ཚད།
					རྙོགས་ཚད།
		རིགས།			འགྲམས་ཚད།
					འཁྱུགས་ཚད།
					རིམས་ཚད།
					དུག་ཚད།
ཚ་གྲང་གལ་མདོ།					རྟགས་དང་ངོ་ངོ་གཉིས་ཀ་ཚ་བའི་ནད།
					རྟགས་དང་ངོ་བོ་གཉིས་ཀ་གྲང་བའི་ནད།
					ཕྱི་རྟགས་ཚ་ཡང་ངོ་བོ་གྲང་བའི་ནད།
					ཕྱི་རྟགས་གྲང་ཡང་ངོ་བོ་ཚ་བའི་ནད།
རི་ཐང་མཚམས།					རླུང་གི་ཞུ་འཁྱགས།
					མཁྲིས་པའི་ཞུ་འཁྱགས།
					བད་ཀན་ཞུ་འཁྱགས།
མ་སྨིན་ཚ་བ།	རང་ཉིད་སྨིན་པ།				རང་ཉིད་མ་སྨིན་སྟོབས་ཆེན།
					རང་ཉིད་མ་སྨིན་སྟོབས་ཆུང་།
	སྨིན་ལོང་མེད་པ།				གནད་དུ་བབས་པས་སྨིན་ལོང་མེད་པ།
					སྦྱོར་བ་ལོག་པས་སྨིན་ལོང་མེད་པ།
	སྨིན་དུ་མི་འདོད་པ།	རླུང་།			རླུང་གིས་སྨིན་དུ་མི་འདོད་པ།
		བད་ཀན།			བད་ཀན་གྱིས་སྨིན་དུ་མི་འདོད་པ།
		རྐྱེན།			རྐྱེན་གྱིས་སྨིན་མི་འདོད་པ་བྱ་ཤོར།
					རྐྱེན་གྱིས་སྨིན་མི་འདོད་པ་བྱེར་བ།
					རྐྱེན་གྱིས་སྨིན་མི་འདོད་པ་སྡིགས་པ།
					རྐྱེན་གྱིས་སྨིན་མི་འདོད་པ་རྙོགས་པ།
རྒྱས་ཚད།	རིགས།				རྒྱས་ཚད་རིམས་རྒྱས།
					རྒྱས་ཚད་འཁྲུགས་རྒྱས།
	སྟོབས།				རྒྱས་ཚད་སྟོབས་ཆེན།
					རྒྱས་ཚད་སྟོབས་ཆུང་།
	བབས་སྒོ།	སྤྱི།			རྒྱས་ཚད་བབས་པ་སྤྱི།
		བྱེ་བྲག			རྒྱས་ཚད་སྙིང་ལ་བབས་པ།
					རྒྱས་ཚད་སྲོག་རྩར་བབས་པ།
					རྒྱས་ཚད་གློ་བར་བབས་པ།
					རྒྱས་ཚད་མཆིན་པར་བབས་པ།
					རྒྱས་ཚད་མཆེར་བར་བབས་པ།
					རྒྱས་ཚད་མཁལ་མར་བབས་པ།
					རྒྱས་ཚད་ཕོ་བར་བབས་པ།
					རྒྱས་ཚད་མཁྲིས་པར་བབས་པ།
སྟོངས་ཚད།	སྤྱི།				སྟོངས་ཚད་ཚ་སྟོངས།
					སྟོངས་ཚད་རྩ་སྟོངས།
					སྟོངས་ཚད་རླུང་སྟོངས།
	བྱེ་བྲག				སྟོངས་ཚད་རིམས་སྟོངས།
					སྟོངས་ཚད་ཁྲག་སྟོངས།
					སྟོངས་ཚད་མཁྲིས་སྟོངས།
					སྟོངས་ཚད་བད་སྟོངས།
					སྟོངས་ཚད་ཆུ་སེར་སྟོངས།
					སྟོངས་ཚད་གློ་སྙིང་སྟོངས།
གབ་ཚད།	སྤྱི།				གབ་ཚབ་ཚ་སྟོབས་ཅན།
					གབ་ཚབ་གྲང་སྟོབས་ཅན།
	བྱེ་བྲག				སྙིང་གི་གབ་ཚད།
					ཕོ་བའི་གབ་ཚད།
					མཁལ་མའི་གབ་ཚད།
རྙིངས་ཚད།	སྤྱི།				རྙིངས་ཚད་རླུང་ལྡན།
					རྙིངས་ཚད་རླུང་མེད།
	བྱེ་བྲག				རྙིངས་ཚད་ཤར་རྒྱས།
					རྙིངས་ཚད་ལྤགས་གྲམ།
					རྙིངས་ཚད་རྩ་རུ་རྒྱུ་བ།
					རྙིངས་ཚད་རུས་ལ་ཞེན་པ།
རྙོགས་ཚད།	སྤྱི།				རྙོགས་ཚད་ཚ་རྙོགས།
					རྙོགས་ཚད་གྲང་རྙོགས།
					རྙོགས་ཚད་སྟོབས་ཆུང་།
					རྙོགས་ཚད་སྟོབས་ཆེན།
	བྱེ་བྲག	ལྤགས་ལ་གྲམ་པ།			རྙོགས་ཚད་ལྤགས་གྲམ།
		ཤ་ལ་རྒྱས་པ།			རྙོགས་ཚད་ཤར་རྒྱས།
		རྩ་རུ་འགྲིམས་པ།			རྙོགས་ཚད་རྩར་འགྲིམས།
		རུས་ལ་ཞེན་པ།			རྙོགས་ཚད་རུས་ཞེན།
		དོན་ལ་བབས་པ།			རྙོགས་ཚད་གློ་བབས།
					རྙོགས་ཚད་སྙིང་བབས།
					རྙོགས་ཚད་མཆིན་བབས།
					རྙོགས་ཚད་མཆེར་བབས།
					རྙོགས་ཚད་མཁལ་བབས།
		སྣོད་དུ་ལྷུང་བ།			རྙོགས་ཚད་སྣོད་ལྷུང་།
འགྲམས་ཚད།	ནང་འགྲམས།	དོན་འགྲམས།			འགྲམས་ཚད་སྙིང་ལ་འགྲམས་པ།
					འགྲམས་ཚད་སྲོག་རྩར་འགྲམས་པ།
					འགྲམས་ཚད་གློ་བར་འགྲམས་པ།
					འགྲམས་ཚད་མཆིན་པར་འགྲམས་པ།
					འགྲམས་ཚད་མཆིན་དྲིར་འགྲམས་པ།
					འགྲམས་ཚད་མཆེར་བར་འགྲམས་པ།
					འགྲམས་ཚད་མཁལ་མར་འགྲམས་པ།
		སྣོད་འགྲམས།			འགྲམས་ཚད་ཕོ་བར་འགྲམས་པ།
					འགྲམས་ཚད་ལོང་གར་འགྲམས་པ།
					འགྲམས་ཚད་རྒྱུ་མར་འགྲམས་པ།
					འགྲམས་ཚད་མཁྲིས་པར་འགྲམས་པ།
					འགྲམས་ཚད་ལྒང་པར་འགྲམས་པ།
					འགྲམས་ཚད་བསམ་སེར་འགྲམས་པ།
	ཕྱི་འགྲམས།	ཤ་འགྲམས།			འགྲམས་ཚད་ཉྭ་ལ་འགྲམས་པ།
					འགྲམས་ཚད་ཤ་གཞན་ལ་འགྲམས་པ།
					འགྲམས་ཚད་ཚིགས་ལ་འགྲམས་པ།
					འགྲམས་ཚད་རྐང་ལ་འགྲམས་པ།
					འགྲམས་ཚད་སྲུབས་འགྲམས།
					འགྲམས་ཚད་རྩིབས་མར་འགྲམས་པ།
		རྩ་འགྲམས།			འགྲམས་ཚད་མགོའི་རྩར་འགྲམས་པ།
					འགྲམས་ཚད་བྱང་ཁོག་གི་རྩར་འགྲམས་པ།
					འགྲམས་ཚད་ཡན་ལག་གི་རྩར་འགྲམས་པ།
		ཆུ་རྒྱུས་འགྲམས་པ།			འགྲམས་ཚད་ཆུ་རྒྱུས་འགྲམས་པ།
འཁྲུགས་ཚད།	རྒྱས་འཁྲུགས།	ནད་རིགས།	ཚ་འཁྲུགས།		ཚ་འཁྲུགས་ཚ་རྒྱས།
					ཚ་འཁྲུགས་ཚ་ལྐུགས།
					ཚ་འཁྲུགས་དུག་ཐབས།
			ཚ་འགྲམས།		ཚ་འགྲམས་ཚ་རྡོལ།
					ཚ་འགྲམས་ཚ་རྨུགས།
			ཚ་རིམས།	གཉན།	ཚ་རིམས་གཉན་གཟེར།
				འདུ་བ།	འདུ་བའི་ཚ་རིམས།
		བབས་སྒོ།			འཁྲུགས་ཚད་གློ་བབས།
					འཁྲུགས་ཚད་སྙིང་བབས།
					འཁྲུགས་ཚད་མཆིན་བབས།
					འཁྲུགས་ཚད་མཆེར་བབས།
					འཁྲུགས་ཚད་མཁལ་བབས།
					འཁྲུགས་ཚད་མཁྲིས་བབས།
					འཁྲུགས་ཚད་རྩ་བབས།
					འཁྲུགས་ཚད་རླུང་བབས།
		ལུད་པ།			འཁྲུགས་ཚད་ལུད་པ་སྐྱ་གསོལ།
					འཁྲུགས་ཚད་ལུད་པ་དམར་པོ།
					འཁྲུགས་ཚད་ལུད་པ་སེར་སྨུག
					འཁྲུགས་ཚད་ལུད་པ་སྨུག་ནག
					འཁྲུགས་ཚད་ལུད་པ་སྲེ་འོ།
					འཁྲུགས་ཚད་ལུད་པ་དམར་ཐང་།
					འཁྲུགས་ཚད་ལུད་པ་སེར་དྭངས།
					འཁྲུགས་ཚད་ལུད་པ་སྔོན་པོ་ལྦུ་ཅན།
	སྟོང་འཁྲུགས།				སྟོངས་འཁྲུགས་ཚ་སྟོངས།
					སྟོངས་འཁྲུགས་གྲང་སྟོངས།
	འཇམ་འཁྲགས།				འཇམ་འཁྲུགས།
རིམས་ནད།	བལ་ནད།	བབས་གནས།			བལ་ནད་སྐྱི་དང་བ་སྤུར་བབས་པ།
					བལ་ནད་ལྤགས་ལ་བབས་པ།
					བལ་ནད་རྩ་ལ་བབས་པ།
					བལ་ནད་ཤ་ལ་བབས་པ།
					བལ་ནད་སྣོད་ལ་བབས་པ།
					བལ་ནད་དོན་ལ་བབས་པ།
					བལ་ནད་རུས་ལ་བབས་པ།
		རིམ་པའི་དུས།			བལ་ནད་བད་ཀན་དུས།
					བལ་ནད་མཁྲིས་པའི་དུས།
					བལ་ནད་ཁྲག་གི་དུས།
					བལ་ནད་རླུང་ཁྲག་འཐབ་པའི་དུས།
					བལ་ནད་རི་ཐང་མཚམས་ཀྱི་དུས།
		ནད་རིགས།	རླུང་རིམས།	འདར་བུ།	རླུང་རིམས་འདར་བུ།
					རླུང་རིམས་འདར་བུ་བབས་ས་རུས་ཀྱི་དུས།
					རླུང་རིམས་འདར་བུ་རྒྱས་ས་དོན་གྱི་དུས།
					རླུང་རིམས་འདར་བུ་སྲོག་རྩར་ལམ་དོན་པའི་དུས།
				ཡེར་བུ།	རླུང་རིམས་ཡེར་བུ།
					རླུང་རིམས་ཡེར་བུ་བབས་ས་རུས་ཀྱི་དུས།
					རླུང་རིམས་ཡེར་བུ་རྒྱས་ས་དོན་གྱི་དུས།
					རླུང་རིམས་ཡེར་བུ་སྲོག་རྩར་ལམ་དོན་པའི་དུས།
			མཁྲིས་རིམས།		མཁྲིས་རིམས་ལེབ་རྒན།
					མཁྲིས་རིམས་ལེབ་རྒན་བབས་ས་རྩ་ཡི་དུས།
					མཁྲིས་རིམས་ལེབ་རྒན་རྒྱས་ས་ཁྲག་གི་དུས།
					མཁྲིས་རིམས་ལེབ་རྒན་ཕོ་བར་ལམ་དོན་པའི་དུས།
					མཁྲིས་རིམས་ཀླད་གཟེར།
					མཁྲིས་རིམས་ཀླད་གཟེར་བབས་ས་རྩ་ཡི་དུས།
					མཁྲིས་རིམས་ཀླད་གཟེར་རྒྱས་ས་ཁྲག་གི་དུས།
					མཁྲིས་རིམས་ཀླད་གཟེར་ཕོ་བར་ལམ་དོན་པའི་དུས།
			བད་རིམས།		བད་རིམས་རྨོངས་བུ།
					བད་རིམས་རྨོངས་བུ་བབས་ས་དང་གའི་དུས།
					བད་རིམས་རྨོངས་བུ་རྒྱས་ས་ཤ་དང་ཀླད་པའི་དུས།
					བད་རིམས་རྨོངས་བུ་མཁལ་མར་ལམ་དོན་པའི་དུས།
					བད་རིམས་ལྐུགས་པ།
					བད་རིམས་ལྐུགས་པ་བབས་ས་དང་གའི་དུས།
					བད་རིམས་ལྐུགས་པ་རྒྱས་ས་ཤ་དང་ཀླད་པའི་དུས།
					བད་རིམས་ལྐུགས་པ་མཁལ་མར་ལམ་དོན་པའི་དུས།
			འདུས་རིམས།		འདུས་རིམས་རྒྱུན་རིམས།
					འདུས་རིམས་རྟག་པའི་རིམས།
					འདུས་རིམས་ཉིན་གཅིག་པ།
					འདུས་རིམས་ཉིན་གསུམ་པ།
					འདུས་རིམས་ཉིན་བཞི་པ།
			གཉན་རིམས།	སྤྱི།	གཉན་རིམས་མཁྲིས་པ་རྩར་རྒྱུག
				ཁྱད་པར།	གཉན་རིམས་མགོ་ལ་བབས་པ།
					གཉན་རིམས་གློ་བར་བབས་པ།
					གཉན་རིམས་མཁལ་མར་བབས་པ།
					གཉན་རིམས་ཕོ་བར་བབས་པ།
					གཉན་རིམས་རྒྱུ་མར་བབས་པ།
འབྲུམ་པ།	ནག་པོ།				འབྲུམ་ནག་སྐྲངས་པ་གླང་གཉའ།
					འབྲུམ་ནག་ཁྲག་སྐམ་རྩེལ་ཏེ།
					འབྲུམ་ནག་ཟངས་གཟེར་སྦུ་གུ་ཅན།
	དཀར་པོ།				འབྲུམ་དཀར་ཤ་ར་སྐྱ་ཤར།
					འབྲུམ་དཀར་རྨོག་མགོ་སྤྱི་ཟླུམ།
					འབྲུམ་དཀར་སིབ་བུ་ཀོབ་ཙེ།
རྒྱུ་གཟེར།	སྤྱི།				རྒྱུ་གཟེར་དོན་འཁྲུ།
					རྒྱུ་གཟེར་སྣོད་འཁྲུ།
					རྒྱུ་གཟེར་སྟོབས་ཆེན།
					རྒྱུ་གཟེར་སྟོབས་ཆུང་།
	བྱེ་བྲག				རྒྱུ་གཟེར།
					རྒྱུ་འཁོར།
					རྒྱུ་འཁྲོལ།
					རྒྱུ་ལྐུགས།
གག་ལྷོག	གག				ཕོ་གག
					མོ་གག
					བུ་གག
					གཉན་གག
	ལྷོག	འབྱུང་བཞི།			ས་ལྷོག
					ཆུ་ལྷོག
					མེ་ལྷོག
					རླུང་ལྷོག
		ནད་གཞི།			ལྷོག་ནད་དཀར་པོ།
					ལྷོག་ནད་ནག་པོ།
					ལྷོག་ནད་ཁྲ་བོ།
		རིགས།			ལྷོག་ནད་རྒོད་པ།
					ལྷོག་ནད་ཡང་རྒོད།
					ལྷོག་ནད་ཡམ་བུ།
					ལྷོག་ནད་ཡུ་མོ།
ཆམ་རིམས།					གྲེ་ཆམ།
					གློ་ཆམ།
					སྣ་ཆམ།
					རིམས་ཆམ།
མགོ་བོའི་ནད།	གཙོ་བོ།				མགོ་ནད་རླུང་གྱུར།
					མགོ་ནད་མཁྲིས་གྱུར།
					མགོ་ནད་ཁྲག་གྱུར།
					མགོ་ནད་བད་གྱུར།
					བད་མཁྲིས་མགོ་ནད།
					བད་རླུང་མགོ་ནད།
					རླུང་མཁྲིས་མགོ་ནད།
					མགོ་སྲིན།
	ཕལ་བ།				མགོ་ནད་མ་རླུང་།
					མགོ་ནད་རྨེན་འབྲས།
					གློག་པ་ཅན།
					སྐྲ་བྱི།
					སྤྱི་ཐེར།
					སྐྲ་དཀར།
མིག་ནད།	མིག་མཆུ།				མིག་མཆུ་རླུང་གྱུར།
					མིག་མཆུ་མཁྲིས་གྱུར།
					མིག་མཆུ་བད་གྱུར།
					མིག་མཆུ་ཁྲག་གྱུར།
					མིག་མཆུ་འདུས་གྱུར།
					མིག་མཆུ་མིག་སྲིན།
					མིག་མཆུ་སྒྲ་ངན།
	མིག་ཚག	སྐམ་ཚག			སྐམ་ཚག
		གཤེར་ཚག			གཤེར་ཚག
		གདུང་གྱུར།			མིག་ཚག་རླུང་གྱུར།
					མིག་ཚག་མཁྲིས་གྱུར།
					མིག་ཚག་བད་གྱུར།
					མིག་ཚག་ཁྲག་གྱུར།
	ལིང་ཐོག				ལིང་ཐོག་རླུང་གྱུར།
					ལིང་ཐོག་མཁྲིས་གྱུར།
					ལིང་ཐོག་བད་གྱུར།
					ལིང་ཐོག་ཁྲག་གྱུར།
	རབ་རིབ།				རབ་རིབ་རླུང་གྱུར།
					རབ་རིབ་མཁྲིས་གྱུར།
					རབ་རིབ་བད་གྱུར།
					རབ་རིབ་ཁྲག་གྱུར།
	མིག་འགྲིབས།	སྲོད་ལོང་།			མིག་འགྲིབས་སྲོད་ལོང་།
		ཕྱི་འགྲིབས།			ཕྱི་འགྲིབས་ཤ་ལྷག
					ཕྱི་འགྲིབས་ཤ་མཛེར།
					ཕྱི་འགྲིབས་རྩ་དྲ།
					ཕྱི་འགྲིབས་སྔོ་རིབ།
					ཕྱི་འགྲིབས་ལིང་རོས་ཁེབ།
		ནང་འགྲིབས།			ནང་འགྲིབས་ཆུ་འཁྲུགས།
					ནང་འགྲིབས་རྩ་མདངས་ཉམས་པ།
		བར་འགྲིབས།			བར་འགྲིབས་རླུང་གྱུར།
					བར་འགྲིབས་མཁྲིས་གྱུར།
					བར་འགྲིབས་བད་གྱུར།
					བར་འགྲིབས་འདུས་གྱུར།
རྣ་ནད།	རྣ་བའི་ནད།	རླུང་གྱུར།			རྣ་ནད་རླུང་གྱུར།
		མཁྲིས་གྱུར།			རྣ་ནད་མཁྲིས་གྱུར།
		བད་གྱུར།			རྣ་ནད་བད་གྱུར།
		ཁྲག་གྱུར།			རྣ་ནད་ཁྲག་གྱུར།
		འདུས་གྱུར།			རྣ་ནད་སྣག་འཛག
					རྣ་ནད་འབྲུམ་ཐོར་འབྱུང་བ།
	འོན་པ།				སྒྲ་བཅས་འོན་པ།
					རྣ་སྤབས་འགགས་པ།
					སྐམ་འོན།
					མ་རླུང་བུ་ལ་ཤོར་བ་འོན་པ།
སྣ་ནད།					སྣ་ནད་སྣ་སུབས།
					སྣ་ནད་འབྲུམ་ཐོར།
					སྣ་ནད་ཤ་ལུ།
					སྣ་ནད་རྣག་འཛག
					སྣ་ནད་ཁྲག་འཛག
ཁ་ནད།	མཆུ།				མཆུ་ནད་གྲེ་མཆུ།
					མཆུ་ནད་ཤོ་རེ།
					མཆུ་ནད་བད་མཆུ།
					མཆུ་ནད་གཅེན།
					མཆུ་ནད་ཁྲག་རྒྱས།
					མཆུ་ནད་ཁ་ཤུ།
	རྙིལ།				རྙིལ་ནད།
	སོ།				སོ་ནད་བད་གྱུར།
					སོ་ནད་རླུང་གྱུར།
					སོ་ནད་ཁྲག་གྱུར།
					སོ་ནད་མཁྲིས་གྱུར།
					སོ་འབྲས།
					སོ་སྲིན།
	ལྕེ།				ལྕེ་ནད་རླུང་གྱུར།
					ལྕེ་ནད་མཁྲིས་གྱུར།
					ལྕེ་ནད་བད་གྱུར།
					ལྕེ་ལྷག
					ལྕེ་སྐྲངས།
	རྐན།				རྐན་ནད་ལྕེ་ཆུང་བབས་པ།
					རྐན་ནད་ལྕེ་འདྲ།
					རྐན་འབྲུམ།
					རྐན་ནད་ཆུ་བུར་ཅན།
					རྐན་ནད་རུས་སྦལ།
					རྐན་རྨེན།
	གྲེ་བ།				གྲེ་ནད་རླུང་གྱུར།
					གྲེ་ནད་ཁྲག་གྱུར།
					གྲེ་ནད་བད་གྱུར།
					གྲེ་ནད་འདུས་གྱུར།
					གྲེ་ནད་འབྲས་གྱུར།
					གྲེ་ནད་རྨེན་གྱུར།
ལྦ་བའི་ནད།					ལྦ་ནད་རླུང་གྱུར།
					ལྦ་ནད་མཁྲིས་གྱུར།
					ལྦ་ནད་ཁྲག་གྱུར།
					ལྦ་ནད་བད་གྱུར།
					ལྦ་ནད་ཚིལ་གྱུར།
					འདུས་པའི་ལྦ་བ།
					གཡང་ལྦ།
					བྱུར་ལྦ།
སྙིང་ནད།	སྙིང་འཕྱོས།				སྙིང་འཕྱོས།
	སྙིང་གཟེར།				སྙིང་ནད་རླུང་གཟེར།
					སྙིང་ནད་ཁྲག་གཟེར།
	སྙིང་ཚད།				སྙིང་ནད་ཚ་རྒྱས།
					སྙིང་ནད་ཚ་འཁྱིལ།
	སྙིང་ཆུ།				སྙིང་ཆུ།
	སྙུང་འཐིབས།				སྙིང་འཐིབས།
	སྙིང་གི་སྲིན་བུ།				སྙིང་གི་སྲིན་བུ།
	སྙིང་ནད་ཁ་ལེ་ནག་པོ།				སྙིང་ནད་ཁ་ལེ་ནག་པོ།
གློ་ནད།	ཐང་པོ།				གློ་ནད་ཐང་པོ།
	སྐྱ་རྦབ།				གློ་ནད་སྐྱ་རྦབ།
	ཚ་བ།				གློ་ནད་ཚ་སུབས།
					གློ་ནད་ཚ་གཟེར།
	ཆུ་ཤོར།				གློ་ནད་ཆུ་ཤོར།
	ཐེས་པོ།				གློ་ནད་ཐེས་པོ།
	གློ་གཅོང་།				གློ་གཅོང་།
	གློ་རྒྱས།				གློ་རྒྱས།
	བུང་ཚང་ཅན།				གློ་ནད་བུང་ཚང་ཅན།
མཆིན་ནད།	ལེབ་རྒན་རྒྱས།				མཆིན་ནད་ལེབ་རྒན་རྒྱས།
	ལྡེམ་བུ།				མཆིན་ནད་ལྡེམ་བུ།
	དུག་ཐབས།				མཆིན་ནད་དུག་ཐབས།
	ཆུ་ཤོར།				མཆིན་ནད་ཆུ་ཤོར།
	རྐུན་བུ།				མཆིན་ནད་རྐུན་བུ།
	འོར་ལྷུང་།				མཆིན་ཁྲག་རྐེད་པར་ལྷུང་བ།
					མཆིན་ཁྲག་རྐང་པར་ལྷུང་བ།
	ཁ་ལུད།				མཆིན་ཁྲག་གློ་བར་ལུད་པ།
					མཆིན་ཁྲག་ཕོ་བར་ལུད་པ།
	གཞུང་རེངས།				མཆིན་ནད་གཞུང་རེངས།
	མཆིན་གྲུམ་ནག་པོ།				མཆིན་གྲུམ་ནག་པོ།
	མཆིན་དྲི་དཀར་པོ།				མཆིན་དྲི་དཀར་པོ།
	མཆིན་དྲི་ནག་པོ།				མཆིན་དྲི་ནག་པོ།
	མཆིན་ནད་ཧལ་སྐེམ།				མཆིན་ནད་ཧལ་སྐེམ།
	གནད་མཆིན་རྩ་བྱེར།				གནད་མཆིན་རྩ་བྱེར།
	མཆིན་རླུང་།				མཆིན་རླུང་།
	མཆིན་རྒུད།				མཆིན་རྒུད།
	རླན་གྲང་།				མཆིན་ནད་རླན་གྲང་།
	གླང་དགུར།				མཆིན་ནད་གླང་དགུར།
	གྲང་སྦོས།				མཆིན་ནད་གྲང་སྦོས།
མཆེར་ནད།					མཆེར་ནད་ཚ་བ།
					མཆེར་ནད་ཁྲག་སྦོས།
					མཆེར་རླུང་།
					མཆེར་བའི་བད་ཀན།
					མཆེར་ནད་རླུགས་པ།
མཁལ་ནད།	མཁལ་རླུང་།				མཁལ་ནད་མཁལ་རླུང་།
	མཁལ་གཅོང་།				མཁལ་གཅོང་།
	འོར་ལྷུང་།				མཁལ་ནད་འོར་ལྷུང་།
	མཁལ་ཚད།				མཁལ་ཚད།
	ཆུ་ཤོར།				མཁལ་ནད་ཆུ་ཤོར།
	མཁལ་འགྲམས།	སྟོད་དུ་བྱེར་བ།			མཁལ་འགྲམས་སྟོད་བྱེར།
		བར་དུ་རྒྱས་པ།			མཁལ་འགྲམས་བར་རྒྱས།
		སྨད་དུ་ལྷུང་བ།			མཁལ་འགྲམས་སྨད་ལྷུང་།
	མཁལ་གྲུམ།				མཁལ་གྲུམ།
	ད་རྒན།				མཁལ་ནད་ད་རྒན།
ཕོ་བའི་ནད།	རྒྱས་པ།	ཕོ་ནད་ཚ་བ།	ཕོ་བར་འགྲམས་བབས།		ཕོ་བའི་ནད་ཚ་བ་འགྲམས་བབས།
			ཕོ་བར་འཁྲུགས་བབས།		ཕོ་བའི་ནད་ཚ་བ་འཁྲུགས་བབས།
			དུག་ཐབས།		ཕོ་བའི་ནད་ཚ་བ་དུག་ཐབས།
			གཉན་གླང་།		ཕོ་བའི་ནད་ཚ་བ་གཉན་གླང་།
			ཕོ་བ་སུར་ཡ།		ཕོ་བའི་ནད་ཚ་བ་སུར་ཡ།
			མཁྲིས་པ་ལུད་པ།		ཕོ་བའི་ནད་ཚ་བ་མཁྲིས་པ་ལུད་པ།
			མཆིན་ཁྲག་ལུད་པ།		ཕོ་བའི་ནད་ཚ་བ་མཆིན་ཁྲག་ལུད་པ་འདྲིལ་བ།
					ཕོ་བའི་ནད་ཚ་བ་མཆིན་ཁྲག་ལུད་པ་མ་འདྲིལ་བ།
		ཕོ་ནད་གྲང་བ།			ཕོ་བའི་ནད་གྲང་བ་རླུང་གྱུར།
					ཕོ་བའི་ནད་གྲང་བ་མ་ཞུ་བ།
					ཕོ་བའི་ནད་གྲང་བ་ལྕགས་དྲེག
					ཕོ་བའི་ནད་གྲང་བ་ལྷེན།
					ཕོ་བའི་ནད་གྲང་བ་མེ་ཉམས།
					ཕོ་བའི་ནད་གྲང་བ་རྡོ་སྐྲན།
					ཕོ་བའི་ནད་གྲང་བ་དམུ་རྫིང་།
					ཕོ་བའི་ནད་གྲང་བ་ཕོ་སྲིན།
					ཕོ་བའི་ནད་གྲང་བ་ཕོ་འབྲས།
	མདོར་བསྡུས།				ཕོ་རླུང་།
					ཕོ་བའི་བད་ཀན།
					ཕོ་བའི་མཁྲིས་པ།
					ཕོ་བའི་ཁྲག་ནད།
					ཕོ་བ་དུག་ཐབས།
					ཕོ་ལོག
					ཕོ་བ་རྒུད་པ།
					ཕོ་བ་སྙོང་བུ།
རྒྱུ་མའི་ནད།					རྒྱུ་མའི་ནད་རྒྱུ་ཁྲོལ།
					རྒྱུ་མའི་ནད་རྒྱུ་འཁྲིལ།
					རྒྱུ་མའི་ནད་རྒྱུ་འགྱིངས།
					རྒྱུ་མའི་ནད་རྒྱུ་འགགས།
					རྒྱུ་མའི་ནད་རྒྱུ་གཟེར།
ལོང་གའི་ནད།					ལོང་ནད་གྲང་སྦོས།
					ལོང་ནད་གྲང་འགྱིངས།
					ལོང་ནད་ཚ་རྙོངས།
					ལོང་ནད་འཇུ་སྐེམས།
					ལོང་ནད་རླངས་པ་ཅན།
ཕོ་མཚན།	སོས་ཟིན།				ཕོ་མཚན་སོས་ཟིན་རླུང་གྱུར།
					ཕོ་མཚན་སོས་ཟིན་མཁྲིས་གྱུར།
					ཕོ་མཚན་སོས་ཟིན་ཁྲག་གྱུར།
					ཕོ་མཚན་སོས་ཟིན་བད་གྱུར།
					ཕོ་མཚན་སོས་ཟིན་འདུས་གྱུར།
	འབྲུམ་པ།				ཕོ་མཚན་འབྲུམ་པ།
	མདུད་འདྲ།				ཕོ་མཚན་མདུད་འདྲ།
	སྦུབས་འབྱར།				ཕོ་མཚན་སྦུབས་འབྱར།
	གྲ་མ་ཅན།				ཕོ་མཚན་གྲ་མ་ཅན།
མོ་མཚན།	རླུང་གྱུར།				མོ་མཚན་རླུང་གྱུར།
	མཁྲིས་གྱུར།				མོ་མཚན་མཁྲིས་གྱུར།
	ཁྲག་གྱུར།				མོ་མཚན་ཁྲག་གྱུར།
	བད་གྱུར།				མོ་མཚན་བད་གྱུར།
	འདུས་གྱུར།				མོ་མཚན་འདུས་གྱུར།
སྐད་འགགས།					སྐད་འགགས་རླུང་གྱུར།
					སྐད་འགགས་མཁྲིས་གྱུར།
					སྐད་འགགས་ཁྲག་གྱུར།
					སྐད་འགགས་བད་གྱུར།
					སྐད་འགགས་ཟད་བྱེད།
					སྐད་འགགས་ཚིལ་གྱུར།
					སྐད་འགགས་དས་ཆད།
ཡི་ག་འཆུས་པ།					ཡི་ག་འཆུས་པ་རླུང་གྱུར།
					ཡི་ག་འཆུས་པ་མཁྲིས་གྱུར།
					ཡི་ག་འཆུས་པ་བད་གྱུར།
					ཡི་ག་འཆུས་པ་འདུས་པ།
སྐོམ་དད།					སྐོམ་དད་རླུང་གྱུར།
					སྐོམ་དད་མཁྲིས་གྱུར།
					སྐོམ་དད་བད་གྱུར།
					སྐོམ་དད་འདུས་པ།
					སྐོམ་དད་བཅུད་ཟད།
སྐྱིགས་བུའི་ནད།					སྐྱིགས་བུ་ཟས་བྱུང་།
					སྐྱིགས་བུ་ཕྲན་ཚེགས།
					སྐྱིགས་བུ་ཟུང་འབྱུང་།
					སྐྱིགས་བུ་ཆེན་པོ།
					སྐྱིགས་བུ་ཟབ་མོ།
དབུགས་མི་བདེ་བ།					དབུམས་མི་བདེ་བ་ཕྲན་ཚེགས།
					དབུམས་མི་བདེ་བ་མུན་ཅན།
					དབུམས་མི་བདེ་བ་དབུགས་ཆད།
					དབུམས་མི་བདེ་བ་ཆེན་མོ།
					དབུམས་མི་བདེ་བ་གྱེན་འབྱུང་།
གླང་ཐབས།	གནས།	དོན་གླང་།			མཆིན་པ་གླང་ཐབས།
					མཆེར་བ་གླང་ཐབས།
		སྣོད་གླང་།			ཕོ་བ་གླང་ཐབས།
					རྒྱུ་མ་གླང་ཐབས།
					ལོང་ག་གླང་ཐབས།
		རྩ་གླང་།			ཕྱི་རྩའི་གླང་ཐབས།
					ནང་རྩའི་གླང་ཐབས།
	རིགས།				ཚ་གླང་།
					གྲང་གླང་།
					སྲིན་གླང་།
					གཉན་གླང་།
སྲིན་བུ།	ཕྱིར་གནས།				ཤིག
					སྲོ་མ།
	ནང་གནས།	བད་སྲིན།			བད་སྲིན།
		རླུང་སྲིན།			རླུང་སྲིན།
		མཁྲིས་སྲིན།			མཁྲིས་སྲིན་སོ་སྲིན།
					མཁྲིས་སྲིན་མིག་སྲིན།
					མཁྲིས་སྲིན་པགས་སྲིན།
					མཁྲིས་སྲིན་གཞང་སྲིན།
					མཁྲིས་སྲིན་མཚན་མའི་སྲིན།
		ཁྲག་སྲིན།			ཡ་མ་དཀར་པོ།
					ཡ་མ་ནག་པོ།
སྐྱུགས་ནད།					སྐྱུགས་ནད་རླུང་གྱུར།
					སྐྱུགས་ནད་མཁྲིས་གྱུར།
					སྐྱུགས་ནད་བད་གྱུར།
					སྐྱུགས་ནད་འདུས་པ།
འཁྲུ་ནད།					འཁྲུ་ནད་རླུང་གྱུར།
					འཁྲུ་ནད་མཁྲིས་གྱུར།
					འཁྲུ་ནད་བད་གྱུར།
					འཁྲུ་ནད་འདུས་པ།
དྲི་མ་འགགས་པ།					དྲི་མ་འགགས་པ་རླུང་གྱུར།
					དྲི་མ་འགགས་པ་མཁྲིས་གྱུར།
					དྲི་མ་འགགས་པ་བད་གྱུར།
					དྲི་མ་འགགས་པ་སྲིན་གྱུར།
					ཐུལ་སེལ་ལོག་པས་དྲི་འགགས།
ཆུ་འགགས།	གཅིན་སྲི།				གཅིན་སྲི་རླུང་གྱུར།
					གཅིན་སྲི་མཁྲིས་གྱུར།
					གཅིན་སྲི་བད་གྱུར།
					གཅིན་སྲི་འདུས་པ།
	གཅིན་འགགས།				གཅིན་འགགས་ཁ་འཆུས།
					གཅིན་འགགས་རླུང་འཁྱིལ།
					གཅིན་འགགས་ཁྲག་གྱུར།
					གཅིན་འགགས་སྤུ་གྱུར།
					གཅིན་འགགས་ཁ་སྐྲངས་པ།
					གཅིན་འགགས་ཁུ་བས་འགགས་པ།
					གཅིན་འགགས་བཤང་བས་འགགས་པ།
					གཅིན་འགགས་རྡེའུས་འགགས་པ།
གཅིན་སྙི།	བད་ཀན་ཟ་ཁུ།				ཆུའི་ཟ་ཁུ།
					བུར་ཤིང་གི་ཟ་ཁུ།
					གོར་པོའི་ཟ་ཁུ།
					ཆང་གི་ཟ་ཁུ།
					འབྲས་ཕྱེའི་ཟ་ཁུ།
					ཁུ་ཆུའི་ཟ་ཁུ།
					བྱེ་མའི་ཟ་ཁུ།
					བསིལ་བའི་ཟ་ཁུ།
					བག་འབྱུང་གི་ཟ་ཁུ།
					ཁ་ཆུའི་ཟ་ཁུ།
	མཁྲིས་པའི་ཟ་ཁུ།				ནས་ཚིག་ཟ་ཁུ།
					སྣག་ཚའི་ཟ་ཁུ།
					སྔོན་པོའི་ཟ་ཁུ།
					ཟ་ཁུ་སེར་པོ།
					བཙོད་ཀྱི་ཟ་ཁུ།
					ཁྲག་གི་ཟ་ཁུ།
	རླུང་གི་ཟ་ཁུ།				རྐང་དུ་འབྱུང་བའི་ཟ་ཁུ།
					ཞག་དུ་འབྱུང་བའི་ཟ་ཁུ།
					གླང་ཆེན་ཟ་ཁུ།
					སྦྲང་རྩི་ལྟར་འབྱུང་བའི་ཟ་ཁུ།
རྒྱ་ནད་ཚད་འཁྲུ།					རྒྱ་ནད་ཚད་འཁྲུ་རླུང་གྱུར།
					རྒྱ་ནད་ཚད་འཁྲུ་མཁྲིས་གྱུར།
					རྒྱ་ནད་ཚད་འཁྲུ་བད་གྱུར།
					རྒྱ་ནད་ཚད་འཁྲུ་ཁྲག་གྱུར།
དྲེག་ནད།					དྲེག་ནད་རླུང་གྱུར།
					དྲེག་ནད་མཁྲིས་གྱུར།
					དྲེག་ནད་བད་གྱུར།
					དྲེག་ནད་ཁྲག་གྱུར།
གྲུམ་བུ།					ཤ་ཏྲེམ།
					རུས་ཏྲེམ།
					རྩ་ཏྲེམ།
					ཆུ་ཏྲེམ།
					ཏྲེམ་དཀར།
					ཏྲེམ་ནག
ཆུ་སེར།	རིགས།				ཆུ་སེར་དཀར་པོ།
					ཆུ་སེར་ནག་པོ།
	འཇུག་སྒོ།	ལྤགས་ལ་གྲམ་པ།			ཆུ་སེར་ལྤགས་གྲམ།
		ཤ་ལ་རྒྱས་པ།			ཆུ་སེར་ཤར་རྒྱས།
		རྩ་རུ་རྒྱུ་བ།			ཆུ་སེར་རྩར་རྒྱུག
		རུས་ལ་ཞེན་པ།			ཆུ་སེར་རུས་ཞེན།
		དོན་ལ་བབས་པ།			ཆུ་སེར་སྙིང་ལ་ཞུགས་པ།
					ཆུ་སེར་གློ་བར་ཞུགས་པ།
					ཆུ་སེར་མཆིན་པར་ཞུགས་པ།
					ཆུ་སེར་མཆེར་བར་ཞུགས་པ།
					ཆུ་སེར་མཁལ་མར་ཞུགས་པ།
		སྣོད་དུ་ལྷུང་བ།			ཆུ་སེར་སྣོད་ལྷུང་།
རྩ་དཀར།	སྤྱིུ།	ཚ་བ།			རྩ་དཀར་ཚ་བ་གསར་བ།
					རྩ་དཀར་ཚ་བ་རྙིང་བ།
		གྲང་བ།			རྩ་དཀར་གྲང་བ་གསར་བ།
					རྩ་དཀར་གྲང་བ་རྙིང་བ།
	བྱེ་བྲག	གནས།			མགོ་གནས་རྩ་དཀར་ནད།
					བྱང་ཁོག་གི་རྩ་དཀར་ནད།
					ཡན་ལག་གི་རྩ་དཀར་ནད།
		འདུ་བ།			རྩ་དཀར་རླུང་གྱུར།
					རྩ་དཀར་མཁྲིས་གྱུར།
					རྩ་དཀར་བད་གྱུར།
					རྩ་དཀར་འདུས་གྱུར།
ལྤགས་ནད།					ལྤགས་ནད་ཤ་བཀྲ།
					ལྤགས་ནད་གླང་ཤུ།
					ལྤགས་ནད་མཛེར་བ།
					ལྤགས་ནད་ཟ་རྐོང་།
					ལྤགས་ནད་ཤུ་བ།
					ལྤགས་ནད་སྲིན་ཐོར།
					ལྤགས་ནད་ངོ་ཤིག
					ལྤགས་ནད་ངོ་ཁབས།
					ལྤགས་ནད་ཁྱེ་མ།
ཕྲན་བུའི་ནད།					ཉྭ་ལོག
					མེས་ཚིག་རྨ།
					ཁབ་མདེའུ་ཁོང་དུ་ཤོར་བ།
					ཤ་ཟན་སོགས་ཀྱིས་བརྣངས་པ།
					གྲེ་བར་གྲ་མ་ཟུག་པ།
					གྲེ་བར་རུས་པ་ཟུག་པ།
					གྲེ་བར་ཉ་རུས་ཟུག་པ།
					སྡོམ་དང་སྡིག་པ་ཁོང་དུ་ཤོར་བ།
					ཆང་ནད།
					སྣེའུ་ལྷག་པ།
					གཉའ་བ་རེངས་པ།
					བསེ་དྲི།
					རྐང་ལག་ཁ་བས་ཕྱིད་པ།
					རྣ་བའི་ནང་དུ་སྲོག་ཆགས་ཤོར་བ།
					ནུ་མ་སྐྲངས་པ།
འབྲས་ནད།	གནས།	ཕྱི་འབྲས།			ཤ་འབྲས།
					རུས་འབྲས།
					རྩ་འབྲས།
		ནང་འབྲས།			གློ་འབྲས།
					སྙིང་འབྲས།
					མཆིན་འབྲས།
					མཆེར་འབྲས།
					མཁལ་འབྲས།
					ཕོ་བའི་འབྲས།
					རྒྱུ་ལོང་གི་འབྲས།
					གཞང་འབྲས།
					ལྒང་བའི་འབྲས།
	རིགས།				རླུང་འབྲས།
					མཁྲིས་འབྲས།
					བད་འབྲས།
					ཁྲག་འབྲས།
					མཚོན་འབྲས།
					བྱེ་འབྲས།
གཞང་འབྲུམ།	ཉེས་པ།				གཞང་འབྲུམ་བད་གྱུར།
					གཞང་འབྲུམ་རླུང་གྱུར།
					གཞང་འབྲུམ་ཁྲག་གྱུར།
					གཞང་འབྲུམ་མཁྲིས་གྱུར།
	ངོ་བོ།				གཞང་འབྲུམ་གཤེར་བ།
					གཞང་འབྲུམ་སྐམ་པོ།
	གནས།				གཞང་འབྲུམ་ཕྱི་གནས།
					གཞང་འབྲུམ་ནང་གནས།
					གཞང་འབྲུམ་བར་གནས།
མེ་དབལ།	རིགས།				མེ་དབལ་རླུང་གྱུར།
					མེ་དབལ་མཁྲིས་གྱུར།
					མེ་དབལ་བད་གྱུར།
					མེ་དབལ་མཚོན་གྱུར།
	གནས།				མེ་དབལ་ཕྱིར་བྱུང་།
					མེ་དབལ་ནང་གནས།
སུརྱ།					གློ་བ་སུརྱ།
					མཆིན་པ་སུརྱ།
					མཁལ་མ་སུརྱ།
					ཕོ་བ་སུརྱ།
					ལོང་ག་སུརྱ།
རྨེན་བུའི་ནད།	རིགས།				རྨེན་ནད་རླུང་གྱུར།
					རྨེན་ནད་མཁྲིས་གྱུར།
					རྨེན་ནད་བད་གྱུར།
					རྨེན་ནད་ཁྲག་གྱུར།
	གནས།				ཤ་རྨེན།
					རྩ་རྨེན།
					ཚིལ་རྨེན།
					འབྲས་རྨེན།
རླིག་རླུགས།					རླུང་གྱུར་རླིག་རླུགས།
					མཁྲིས་གྱུར་རླིག་རླུགས།
					བད་གྱུར་རླིག་རླུགས།
					ཚིལ་གྱུར་རླིག་རླུགས།
					གཅིན་གྱུར་རླིག་རླུགས།
					རྒྱུ་རླུགས།
རྐང་བམ།					རྐང་བམ་རླུང་གྱུར།
					རྐང་བམ་མཁྲིས་གྱུར།
					རྐང་བམ་བད་གྱུར།
མཚན་བར་རྡོལ་བ།					རླུང་གྱུར་མཚན་བར་རྡོལ་བ།
					མཁྲིས་གྱུར་མཚན་བར་རྡོལ་བ།
					བད་གྱུར་མཚན་བར་རྡོལ་བ།
					རླུང་མཁྲིས་མཚན་བར་རྡོལ་བ།
					བད་རླུང་མཚན་བར་རྡོལ་བ།
					བད་མཁྲིས་མཚན་བར་རྡོལ་བ།
					འདུས་པ་མཚན་བར་རྡོལ་བ།
བྱིས་པ་ཉེར་སྤྱོད།					བྱིས་པ་སོ་སྐྱེའི་ནད།
བྱིས་ནད།	ལྷན་སྐྱེས་ནད།				མ་ནད་བུ་ལ་ལྷུང་བའི་བྱིས་ནད།
	གློ་བུར་ནད།	རགས།	བྱིས་པའི་བྲང་ནད།		བྱིས་ནད་བྲང་རྒོད།
					བྱིས་ནད་བྲང་གཡུང་།
			བྱིས་པའི་གློ་ནད།		བྱིས་པའི་གློ་ནད་ཚ་གཟེར།
					བྱིས་པའི་གློ་ནད་ཚ་སུབས།
					བྱིས་པའི་གློ་ནད་ཐང་པོ།
			བྱིས་པའི་མཆིན་ནད།		བྱིས་པའི་མཆིན་ནད་ཚ་བབས།
					བྱིས་པའི་མཆིན་ནད་གྲང་བབས།
			བྱིས་པའི་འཁྲུ་ནད།		བྱིས་ནད་ཚ་འཁྲུ།
					བྱིས་ནད་གྲང་འཁྲུ།
			བྱིས་ནད་སྐྱུག་པ།		བྱིས་ནད་ཚ་སྐྱུག
					བྱིས་ནད་གྲང་སྐྱུག
			བྱིས་པའི་རིམས་ནད།		བྱིས་པའི་རིམས་ནད།
			བྱིས་པའི་ལྟེ་ནད།		བྱིས་ནད་ལྟེ་མཁྲང་།
					བྱིས་ནད་ལྟེ་འཁོར།
					བྱིས་ནད་ལྟེ་མཁྲེགས།
					བྱིས་ནད་ལྟེ་རྣག
			བྱིས་པའི་རྡེའུ་ནད།	ཕུགས་རྡེ།	བྱིས་ནད་འཕྱོ་རྡེ།
					བྱིས་ནད་ཟུག་རྡེ།
				ལམ་རྡེ།	བྱིས་ནད་ལམ་རྡེ།
					བྱིས་པའི་མགོ་སྐྲངས།
		ཕྲ་བ།	བྱིས་པའི་གྲེ་འགགས།		བྱིས་པའི་གྲེ་འགགས།
			བྱིས་པའི་མཚེར་ནད།		བྱིས་པའི་མཚེར་ནད།
			བྱིས་པའི་མཁྲིས་ནད།		བྱིས་པའི་མཁྲིས་ནད།
			བྱིས་པའི་ཕོ་ནད།		བྱིས་པའི་ཕོ་ནད།
			བྱིས་པའི་ལོང་ནད།		བྱིས་པའི་ལོང་ནད།
			བྱིས་པའི་ས་ཟོས་ནད།		བྱིས་པའི་ས་ཟོས་ནད།
			བྱིས་པའི་ཞོ་རས་ནད།		བྱིས་ནད་ཞོ་རས་རླུང་གྱུར།
					བྱིས་ནད་ཞོ་རས་མཁྲིས་གྱུར།
					བྱིས་ནད་ཞོ་རས་བད་གྱུར།
					བྱིས་ནད་ཞོ་རས་གདོན་གྱུར།
		ཞིབ་ཚགས།	བྱིས་པའི་མིག་ནད།		བྱིས་པའི་མིག་ནད་སྒྲ་ངན།
					བྱིས་པའི་མིག་ནད་འཕྲལ་ཚག
			བྱིས་པའི་རྣ་ནད།		བྱིས་པའི་རྣ་ནད་མ་རླུང་བུ་ལ་ཤོར་བ།
					བྱིས་པའི་རྣ་ནད་འགྲམས་པ།
			བྱིས་པའི་ཁ་ནད།		བྱིས་པའི་ཁ་ནད་བཙའ་ཐོར།
					བྱིས་པའི་ཁ་ནད་བསེན་ཐོར།
			བྱིས་པའི་མེན་བུའི་ནད།		བྱིས་པའི་མེན་བུའི་ནད།
			བྱིས་པའི་སྲོག་རྩའི་ནད།		བྱིས་པའི་སྲོག་རྩའི་ནད།
			བྱིས་པའི་ཤ་ནད།		བྱིས་པའི་ཤ་ནད།
			བྱིས་པའི་སྲིན་ནད།		བྱིས་པའི་སྲིན་ནད།
			བྱིས་པའི་ཕོལ་ནད།		བྱིས་པའི་ཕོལ་ནད།
བྱིས་གདོན།	སྐྱེས་པའི་གཟུགས་ཅན།				བྱིས་གདོན་སྐོམ་བྱེད།
					བྱིས་གདོན་ས་ག
					བྱིས་གདོན་ལུག་གདོང་།
					བྱིས་གདོན་ཁྱི་གདོང་།
					བྱིས་གདོན་ཡི་དྭགས་གདོང་།
	བུད་མེད་ཀྱི་གཟུགས་ཅན།				བྱིས་གདོན་བྱ་གདོང་།
					བྱིས་གདོན་སྲུལ་མོ།
					བྱིས་གདོན་གྲང་བའི་སྲུལ་མོ།
					བྱིས་གདོན་སྲུལ་མོ་ལོང་བ།
					བྱིས་གདོན་བཞིན་རྒྱས།
					བྱིས་གདོན་ནམ་གྲུ་སྔོན་པོ།
					བྱིས་གདོན་ནམ་གྲུ་སྐེམ་པོ།
	ལས་མཁན།				བྱིས་གདོན་རྒྱལ་པོ།
					བྱིས་གདོན་བསེན་མོ།
མོ་ནད་སྤྱི།					ཁྲག་ཚབས།
					རླུང་ཚབས།
མོ་ནད་བྱེ་བྲག	མངལ་ནད།				མངལ་ནད་རླུང་གྱུར།
					མངལ་ནད་མཁྲིས་གྱུར།
					མངལ་ནད་བད་གྱུར།
					མངལ་ནད་ཁྲག་གྱུར།
					མངལ་ནད་འདུས་གྱུར།
	ཚབས་ནད།	ཁྲག་ཚབས།			གློ་བའི་ཁྲག་ཚབས།
					སྙིང་གི་ཁྲག་ཚབས།
					མཆིན་པའི་ཁྲག་ཚབས།
					མཆེར་བའི་ཁྲག་ཚབས།
					མཁྲིས་པའི་ཁྲག་ཚབས།
					མཁལ་མའི་ཁྲག་ཚབས།
					རྒྱུ་མའི་ཁྲག་ཚབས།
					འོ་ཚབས།
					ནུ་མའི་ཁྲག་ཚབས།
					ཁྲག་ཚབས་གོར་པ།
		རླུང་ཚབས།			མགོ་བོའི་རླུང་ཚབས།
					རུས་པའི་རླུང་ཚབས།
					སྙིང་གི་རླུང་ཚབས།
					མཁལ་མའི་རླུང་ཚབས།
					ཕོ་བའི་རླུང་ཚབས།
					རྒྱུ་མའི་རླུང་ཚབས།
	མངལ་སྐྲན།				མངལ་སྐྲན་ཆུ་བུར་ཅན།
					མངལ་སྐྲན་ཁྲག་སྐྲན་ཧྲེམ་པོ།
					མངལ་སྐྲན་ཤ་སྐྲན་བེམ་པོ།
					མངལ་སྐྲན་རྨེན་སྐྲན།
					མངལ་སྐྲན་ཕོ་སྐྲན།
					མངལ་སྐྲན་སྐྲན་རོ་ནག་པོ།
					མངལ་སྐྲན་རྩ་སྐྲན་ལིང་པ།
					མངལ་སྐྲན་ས་བོན་སྐྲན།
					མངལ་སྐྲན་ཁྲག་སྐྲན་ཟ་ཁུ།
	མངལ་སྲིན།				མངལ་སྲིན་ལངས་པ།
					མངལ་སྲིན་ཁྲོས་པ།
མོ་ནད་ཕལ་བ།	མཚན་མའི་ནད།				མོ་ནད་ཕལ་བ་མཚན་མའི་ནད།
	བུ་མ་ཕྱིན་པ།	གསོན་པོ།	ནལ་བུ་དབྱུང་བ།		ནལ་བུ་དབྱུང་བ།
			བཙར་མ་འདོད་པ།		ནང་བུ་སྣོད་ནས་བཙའ་དཀའ་བ།
					བར་ཚང་རུས་མིག་ནས་བཙའ་དཀའ་བ།
					ཕྱི་ཤ་ལྤགས་མིག་ནས་བཙའ་དཀའ་བ།
		གཤིན་པོ།			གཤིན་པོ།
	མགོ་འཇུག་ལོག་པ།				མགོ་འཇུག་ལོག་པ།
	རོག་མ་ཕྱིན་པ།				རོག་མ་ཕྱིན་པ།
	བུ་སྣོད་ལུག་པ།				བུ་སྣོད་ལུག་པ།
	ཁྲག་མ་ཆོད་པ།				ཁྲག་མ་ཆོད་པ།
	ནད་གཞུག་ལུས་པ།				ནད་གཞུག་ལུས་པ།
	མོ་ནད་དུག་ཐབས།				མོ་ནད་དུག་ཐབས།
འབྱུང་བོའི་གདོན།					ལྷ་ཡི་གདོན།
					ལྷ་མིན་གྱི་གདོན།
					དྲི་ཟའི་གདོན།
					ཀླུ་གདོན།
					གནོད་སྦྱིན་གྱི་གདོན།
					ཚངས་པའི་གདོན།
					སྲིན་པོའི་གདོན།
					ཤ་ཟའི་གདོན།
					ཡི་དྭགས་ཀྱི་གདོན།
					གྲུལ་བུམ་གྱི་གདོན།
					བྱད་སྟེམས་གྱི་གདོན།
					གཡེང་བྱེད་ཀྱི་གདོན།
					རོ་ལངས་ཀྱི་གདོན།
					མཚུན་ལྷའི་གདོན།
					བླ་མའི་གདོན།
					དྲང་སྲོང་གི་གདོན།
					རྒན་པོའི་གདོན།
					གྲུབ་པའི་གདོན།
སྨྱོ་བྱེད།					རླུང་གྱུར་སྨྱོ་བྱེད།
					མཁྲིས་གྱུར་སྨྱོ་བྱེད།
					བད་གྱུར་སྨྱོ་བྱེད།
					འདུས་གྱུར་སྨྱོ་བྱེད།
					ཡིད་གདུང་ལས་གྱུར་སྨྱོ་བྱེད།
					དུག་གྱུར་སྨྱོ་བྱེད།
					གདོན་གྱུར་སྨྱོ་བྱེད།
བརྗེད་བྱེད།					རླུང་གྱུར་བརྗེད་བྱེད།
					མཁྲིས་གྱུར་བརྗེད་བྱེད།
					བད་གྱུར་བརྗེད་བྱེད།
					དུག་གྱུར་བརྗེད་བྱེད།
					གདོན་གྱུར་བརྗེད་བྱེད།
གཟའ་ནད།					མེ་གཟའ།
					ཆུ་གཟའ།
ཀླུ་གདོན།	གནས།	སྐྱི་ལ་བབས་པ།			མཛེ་ནད་སྐྱི་ལ་བབས་པ།
		པགས་ལ་བབས་པ།			མཛེ་ནད་པགས་ལ་བབས་པ།
		རྩི་ལ་བབས་པ།			མཛེ་ནད་རྩི་ལ་བབས་པ།
		མདོག་ལ་ཞུགས་པ།			མཛེ་ནད་མདོག་ལ་ཞུགས་པ།
		སྟོབས་ལ་བབས་པ།			མཛེ་ནད་སྟོབས་ལ་བབས་པ།
		ཤ་ལ་བབས་པ།			མཛེ་ནད་ཤ་ལ་བབས་པ།
		ཚིལ་ལ་བབས་པ།			མཛེ་ནད་ཚིལ་ལ་བབས་པ།
		ཆུ་བར་བབས་པ།			མཛེ་ནད་ཆུ་བར་བབས་པ།
		རྩ་ལ་བབས་པ།			མཛེ་ནད་རྩ་ལ་བབས་པ།
		ཁྲག་ལ་བབས་པ།			མཛེ་ནད་ཁྲག་ལ་བབས་པ།
		ཆུ་སེར་ལ་བབས་པ།			མཛེ་ནད་ཆུ་སེར་ལ་བབས་པ།
		རུས་པར་བབས་པ།			མཛེ་ནད་རུས་པར་བབས་པ།
		ཚིགས་ལ་བབས་པ།			མཛེ་ནད་ཚིགས་ལ་བབས་པ།
		ལྷ་བར་བབས་པ།			མཛེ་ནད་ལྷ་བར་བབས་པ།
		ཀླད་པར་བབས་པ།			མཛེ་ནད་ཀླད་པར་བབས་པ།
		རྐང་བར་བབས་པ།			མཛེ་ནད་རྐང་བར་བབས་པ།
		ཁུ་བར་བབས་པ།			མཛེ་ནད་ཁུ་བར་བབས་པ།
		དོན་ལ་བབས་པ།			མཛེ་ནད་གློ་ལ་བབས་པ།
					མཛེ་ནད་སྙིང་ལ་བབས་པ།
					མཛེ་ནད་མཆིན་པར་བབས་པ།
					མཛེ་ནད་མཆེར་བར་བབས་པ།
					མཛེ་ནད་མཁལ་མར་བབས་པ།
	རིགས།				རླུང་མཛེ་ཐོད་འདྲ།
					མཁྲིས་མཛེ་ཨུ་དུམ་ཝར་འདྲ།
					བད་ཀན་ལས་གྱུར་བའི་ཟླུམ་པོ།
					བད་ཀན་ལས་གྱུར་བའི་གླང་ཤུ།
					རླུང་མཁྲིས་ལས་གྱུར་བའི་རི་ཤའི་ལྕེ།
					བད་རླུང་ལས་གྱུར་པགས་མཛེ།
					བད་རླུང་ལས་གྱུར་བའི་འབྲུམ་ཕྲན་ཅན།
					བད་རླུང་ལས་གྱུར་བའི་ཤ་བཀྲ།
					བད་རླུང་ལས་གྱུར་བའི་འབྲས་མཛེ།
					བད་རླུང་ལས་གྱུར་བའི་བྱེར་མཛེ།
					བད་རླུང་ལས་གྱུར་བའི་མཛེ་ནད་སེར་ག
					བད་མཁྲིས་ལས་གྱུར་བའི་ཤུ་བ།
					བད་མཁྲིས་ལས་གྱུར་བའི་རྨ་ཁ་བརྒྱ་བ།
					བད་མཁྲིས་ལས་གྱུར་བའི་པད་དཀར་ཅན།
					བད་མཁྲིས་ལས་གྱུར་བའི་འབྲུམ་བུ་ཅན།
					བད་མཁྲིས་ལས་གྱུར་བའི་གཡན་པ།
					བད་མཁྲིས་ལས་གྱུར་བའི་པགས་མྱགས།
					འདུས་པ་ལས་གྱུར་པའི་འོལ་མོ་སེ་འདྲ།
རྨ་སྤྱི།	ལྷན་སྐྱེས་རྨ།	སྤྱི།			ཕྱི་རྨ་རྡོལ།
					ནང་རྨ་ཟ་ཁུ།
					བར་རྨ་ཟུག་པ།
		བྱེ་བྲག			འབྲས་ནད།
					གཞང་འབྲུམ།
					མེ་དབལ།
					སུར་ཡ།
					རྨེན་བུ།
					རླིག་རླུགས།
					རྐང་བམ།
					མཚན་བར་རྡོལ་བ།
	གློ་བུར་རྨ།	རིགས།			གློ་བུར་རྨ་བཤུས་པ།
					གློ་བུར་རྨ་གཤགས་པ།
					གློ་བུར་རྨ་བཅད་པ།
					གློ་བུར་རྨ་རྣམ་པར་བཅད་པ།
					གློ་བུར་རྨ་འཕྱང་བ།
					གློ་བུར་རྨ་ལྷུང་བ།
					གློ་བུར་རྨ་ཕུག་པ།
					གློ་བུར་རྨ་གྲུམས་པ།
		གནས།			མགོ་རྨ།
					སྐེ་རྨ།
					བྱང་ཁོག་རྨ།
					ཡན་ཡག་རྨ།
	གསོ་དཀའ་སླ།				གསོ་དཀའ་བའི་རྨ།
					གསོ་སླ་བའི་རྨ།
	གནད་ལ་སོང་བ།				ཤ་གནད་ཟིན་པ།
					ཚིལ་བུའི་གནད་ཟིན་པ།
					རུས་གནད་ཟིན་པ།
					ཆུ་རྒྱུས་ཀྱི་གནད་ཟིན་པ།
					དོན་གནད་ཟིན་པ།
					སྣོད་གནད་ཟིན་པ།
					རྩ་གནད་ཟིན་པ།
	རྨ་རེད་།	སྤྱི།			རྨ་རེད་པ།
		བྱེ་བྲག	རེད་པ།	འདུ་བ།	རླུང་གྱུར་རེད་པ།
					མཁྲིས་གྱུར་རེད་པ།
					ཁྲག་གྱུར་རེད་པ།
					བད་གྱུར་རེད་པ།
				ཟས་སྤྱོད།	ཟས་རེད།
					སྐོམ་རེད།
					ཉི་རེད།
					ལྷགས་རེད།
					གཉིད་རེད།
					ཆགས་རེད།
					འཇིགས་པས་རེད་པ།
			འགྲམས་པ།		ཞེ་སྡང་གིས་རྨ་འགྲམས་པ།
					དྲག་ཤུལ་གྱིས་རྨ་འགྲམས་པ།
					ཉི་མས་རྨ་འགྲམས་པ།
					རྟ་ཡིས་རྨ་འགྲམས་པ།
					ཟས་ཀྱིས་རྨ་འགྲམས་པ།
					གདོན་གྱིས་རྨ་འགྲམས་པ།
			བྱེར་བ།		རྨ་རེད་ལྤགས་ལ་བྱེར་བ།
					རྨ་རེད་ཤ་རུ་བྱེར་བ།
					རྨ་རེད་ཚིལ་ལ་བྱེར་བ།
					རྨ་རེད་རུས་ལ་བྱེར་བ།
					རྨ་རེད་ཚིགས་ལ་བྱེར་བ།
					རྨ་རེད་རྩ་ལ་བྱེར་བ།
			གཞའ་བ།		ཤ་གཞའ།
					རུས་གཞའ།
					ཚ་གཞའ།
					གྲང་གཞའ།
			སྨྱོ་བ།		ཤ་སྨྱོ།
					ཁྲག་སྨྱོ།
					རུས་སྨྱོ།
					རྣག་སྨྱོ།
			རུས་ཟན།		རུས་པའི་རུས་ཟན།
					ཟུག་རྔུའི་རུས་ཟན།
					རྣག་གི་རུས་ཟན།
					རྨ་ཡི་རུས་ཟན།
མགོ་རྨ	གྲུབ་ཚུལ།	ཀླད་པའི་རྒྱ་མཚོ།			མགོ་རྨ་ཀླད་པའི་རྒྱ་མཚོར་ཟིན་པ།
		རུས་པ།			མགོ་རྨ་སྒང་ལ་ཟིན་པ།
					མགོ་རྨ་རྩིབས་ལ་ཟིན་པ།
					མགོ་རྨ་མཐའ་ལ་ཟིན་པ།
		ཤ			མགོ་རྨ་སྤྱི་གཙུག་ཤ་ལ་ཟིན་པ།
					མགོ་རྨ་ལྟག་པའི་ཤ་ལ་ཟིན་པ།
					མགོ་རྨ་མཚོགས་མའི་ཤ་ལ་ཟིན་པ།
					མགོ་རྨ་མུར་གོང་ཤ་ལ་ཟིན་པ།
		རྩ།	ཀླད་རྩ།	འཚོ་བྱེད་དར་རྩ།	མགོ་རྨ་རེ་ཐག་བཞི་ལ་ཟིན་པ།
					མགོ་རྨ་ཕྱི་ནང་རྒྱུག་པར་ཟིན་པ།
					མགོ་རྨ་ཚངས་པའི་སྐུད་པར་ཟིན་པ།
				ཕྱི་ནང་གཞན་འབྲེལ་རྩ།	མགོ་རྨ་དར་ཀྱི་དཔྱང་ཐག་བཅུ་གསུམ་ལ་ཟིན་པ།
					མགོ་རྨ་ཆུ་རྩ་སྦུ་གུ་ཅན་ལ་ཟིན་པ།
					མགོ་རྨ་འཇའ་བྱེད་ལ་ཟིན་པ།
					མགོ་རྨ་རཏྣ་ལ་ཟིན་པ།
					མགོ་རྨ་སོ་རྩ་ལྡད་བྱེད་ལ་ཟིན་པ།
					མགོ་རྨ་འདོམ་རྩ་སུམ་མདོ་རིས་ལ་ཟིན་པ།
			རུས་རྩ།	མདུང་ཚུགས།	མགོ་རྨ་རུས་རྩ་མདུང་ཚུགས་ལ་ཟིན་པ།
				འཕྲེད་ཉལ།	མགོ་རྨ་རུས་རྩ་འཕྲེད་ཉལ་ལ་ཟིན་པ།
				འཁྱམ་པོ།	མགོ་རྨ་རུས་རྩ་འཁྱམ་པོར་ཟིན་པ།
					མགོ་རྨ་རུས་རྩ་འཁྱམ་པོ་བཞའ་ཁུག་ལ་ཟིན་པ།
					མགོ་རྨ་རུས་རྩ་འཁྱམ་པོ་ཁྱི་ཉལ་ལ་ཟིན་པ།
					མགོ་རྨ་རུས་རྩ་འཁྱམ་པོ་བྱི་སྡེར་ལ་ཟིན་པ།
			ཤ་རྩ།	ངེས་པ།	མགོ་རྨ་ཤ་རྩ་ལྟག་རྩ་ནག་པོར་ཟིན་པ།
					མགོ་རྨ་ཤ་རྩ་ཕྱི་ལྗོན་ལ་ཟིན་པ།
					མགོ་རྨ་ཤ་རྩ་ནང་ལྗོན་ལ་ཟིན་པ།
					མགོ་རྨ་ཤ་རྩ་སྟག་རལ་འཁྱུག་རྩ་ལ་ཟིན་པ།
					མགོ་རྨ་ཤ་རྩ་གསེར་མདུང་དངུལ་མདུང་ལ་ཟིན་པ།
					མགོ་རྨ་ཤ་རྩ་མཚུལ་རྩ་ནག་པོར་ཟིན་པ།
					མགོ་རྨ་ཤ་རྩ་མཐོང་བྱེད་མིག་རྩར་ཟིན་པ།
					མགོ་རྨ་ཤ་རྩ་སོ་རྩ་འཕར་བར་ཟིན་པ།
					མགོ་རྨ་ཤ་རྩ་རེ་ཐག་བཞི་ལ་ཟིན་པ།
	ཟུག་རྔུའི་མཚོན་ལ་བརྟག་པ།	མདའ་རྨས།			མདའ་རྨས་ཝ་ལུང་།
					མདའ་རྨས་བཤོལ་བརྐོས།
					མདའ་རྨས་གཏམ་ཟུག
		གྲི་རྨས།			གྲི་རྨས་བཞོགས།
					གྲི་རྨས་རྫོགས།
					གྲི་རྨས་བཅད་པ།
		རྡོ་རྨས།	གས་པ།		རྡོ་རྨས་ཁ་གས་པ།
					རྡོ་རྨས་གས་པ་སྦོམ་པ།
					རྡོ་རྨས་གས་པ་ཕྲ་བ།
					རྡོ་རྨས་གས་པ་རིང་བ།
					རྡོ་རྨས་གས་པ་ཐུང་བ།
			ཆག་པ།	རྡོ་རྨས་ཆག་པ།	རྡོ་རྨས་ཆག་པ།
				རྡོ་རྨས་སྟེང་ཆག	རྡོ་རྨས་སྟེང་གདུང་ཆག་པ།
				རྡོ་རྨས་འོག་ཆག	རྡོ་རྨས་འོག་གདུང་ཆག་པ།
				བཅས་པར་ཆག་པ།	རྡོ་རྨས་སྟེང་འོག་བཅས་པར་ཆག་པ།
					རྡོ་རྨས་བཅས་ཆག་ཞོམ་པ།
					རྡོ་རྨས་བཅས་ཆག་གྲུམ་པ།
					རྡོ་རྨས་བཅས་ཆག་རྡིབ་པ།
					རྡོ་རྨས་བཅས་ཆག་རྡོལ་བ།
			འཐེམས།		རྡོ་རྨས་འཐེམས་པ།
					རྡོ་རྨས་འཐེམས་པ་ཆེན་པོ།
					རྡོ་རྨས་འཐེམས་པ་ཆུང་ངུ།
					རྡོ་རྨས་འཐེམས་པ་འབྲིང་པོ།
			ཕོག་ཚུལ།		རྣོ་ཕོག་རྨ།
					རྟུལ་ཕོག་རྨ།
					ཉེ་ཕོག་རྨ།
					རིང་ཕོག་རྨ།
					ཤུགས་ཅན་ཕོག་པའི་རྨ།
					ཤུགས་མེད་ཕོག་པའི་རྨ།
					ཕར་ཕོག་རྨ།
					ཚུལ་ཕོག་རྨ།
					ལྗིད་ཅན་རྨ།
					ལྗིད་མེད་རྨ།
	རེག་མྱང་ལ་བརྟག་པ།	རྨ་མེད་པ་བརྟག་པ།			རྨ་མེད་པ་འགྲམས་པ།
					རྨ་མེད་འགྲམས་པ་སྟེང་སྲུབས།
					རྨ་མེད་འགྲམས་པ་རྒྱ་བེར།
					རྨ་མེད་འགྲམས་པ་མཚོ་འཁྱོམས།
					རྨ་མེད་པ་ཆག་པ།
		རྨ་ཆེན།			རྨ་ཆེན་ཤ་གདན་མ་ཆོད་པ།
					རྨ་ཆེན་ཤ་གདན་ཆོད་པ།
	ལོག་གནོན།	ཤ	ཤ་གཞའ།		མགོ་རྨ་ལོག་གནོན་ཤ་གཞའ།
			ཤ་སྨྱོ།		མགོ་རྨ་ལོག་གནོན་ཤ་སྨྱོ།
			ཤ་བྱེར།		མགོ་རྨ་ལོག་གནོན་སྐྱི་བྱེར།
					མགོ་རྨ་ལོག་གནོན་ཤ་བྱེར།
		རུས།	སྐམ་བྱེར།		མགོ་རྨ་རུས་བྱེར་སྐམ་བྱེར།
					མགོ་རྨ་རུས་བྱེར་སྐམ་བྱེར་སྤ་བཅད་ལྟ་བུ།
					མགོ་རྨ་རུས་བྱེར་སྐམ་བྱེར་མེས་འཚིག་བྲག་ལྟར།
			གཤེར་བྱེར།		མགོ་རྨ་རུས་བྱེར་གཤེར་བྱེར།
					མགོ་རྨ་རུས་བྱེར་གཤེར་བྱེར་བ་རྒན་ཁ་ཆུ་ལྟ་བུ།
					མགོ་རྨ་རུས་བྱེར་གཤེར་བྱེར་ཞིང་ཐག་ལངས་པ་ལྟ་བུ།
			ཁྲ་བོ་བྱེར་བ།		མགོ་རྨ་རུས་བྱེར་ཁྲ་བོ་བྱེར་བ།
		རྩ།	རྩ་བྱེར།		མགོ་རྨ་རྩ་བྱེར་ཤ་རྩ་བྱེར་བ།
					མགོ་རྨ་རྩ་བྱེར་རུས་རྩ་བྱེར་བ།
					མགོ་རྨ་རྩ་བྱེར་ཀླད་རྩ་བྱེར་བ།
			རྩ་ཁྲིད།	ཕྱི་རྩ།	མགོ་རྨ་ཕྱི་རྩར་ཁྲིད་པ།
				ནང་རྩ།	མགོ་རྨ་ནང་རྩར་ཁྲིད་པ།
					མགོ་རྨ་ནང་རྩར་ཁྲིད་པ་སྙིང་ལ་བབས་པ།
					མགོ་རྨ་ནང་རྩར་ཁྲིད་པ་གློ་ལ་བབས་པ།
					མགོ་རྨ་ནང་རྩར་ཁྲིད་པ་མཆིན་པར་བབས་པ།
					མགོ་རྨ་ནང་རྩར་ཁྲིད་པ་མཆེར་བར་བབས་པ།
					མགོ་རྨ་ནང་རྩར་ཁྲིད་པ་མཁལ་མར་བབས་པ།
		ཀླད་སྐྱོན།	ཀླད་གཞའ།		མགོ་རྨ་ཀླད་གཞའ།
			སྦོས་སྐྱོན།		མགོ་རྨ་སྦོས་སྐྱོན།
					མགོ་རྨ་ཚ་སྦོས།
					མགོ་རྨ་གྲང་སྦོས།
			ཀླད་སྨྱོ།		མགོ་རྨ་ཀླད་སྨྱོ།
			ཀླད་ལྐུགས།		མགོ་རྨ་ལྐུགས་པ།
					མགོ་རྨ་ཀླད་ལྐུགས།
					མགོ་རྨ་རུས་ལྐུགས།
					མགོ་རྨ་རྩ་ལྐུགས།
སྐེ་རྨ།	གྲུབ་ཚུལ།				སྐེ་རྨ་འཕང་ལོར་ཟིན་པ།
					སྐེ་རྨ་ལྟག་པ་མཁར་ལ་ཟིན་པ།
					སྐེ་རྨ་མཁར་མཚམས་ཟིན་པ།
					སྐེ་རྨ་བྱ་འདབས་ཟིན་པ།
	རུས་གནད།				སྐེ་རྨ་རྒྱུངས་པའི་གནད་ལ་ཟིན་པ།
	རྩ་གནད།	ཕྱི་རྩ།	འཕར་རྩ།		སྐེ་རྨ་སྙིང་རྩ་གསེར་གྱི་སྐུད་པ་ཟིན་པ།
					སྐེ་རྨ་སྙིང་རྩ་གཉིད་ལོག་ཟིན་པ།
					སྐེ་རྨ་སྙིང་རྩ་རྩེ་འདྲ་ཟིན་པ།
					སྐེ་རྨ་སྙིང་རྩ་རྩེ་ནག་ཟིན་པ།
			ཁྲག་རྩ།		སྐེ་རྨ་ཁྲག་རྩ་རྩེ་ཆུང་ཟིན་པ།
			ཆུ་རྩ།		སྐེ་རྨ་ཆུ་རྩ་སྦུ་གུ་ཅན་ཟིན་པ།
					སྐེ་རྨ་ཆུ་རྩ་སྒྲིལ་མ་ཟིན་པ།
					སྐེ་རྨ་ཆུ་རྩ་རཏྣ་ཟིན་པ།
		ནང་རྩ།			སྐེ་རྨ་དར་གྱི་དཔྱངས་ཐག་བཅུ་གསུམ་ཟིན་པ།
	ཤ་གནད།				སྐེ་རྨ་མདུན་གྱི་རྒྱངས་ཤ་ཟིན་པ།
					སྐེ་རྨ་ཨོལ་གོང་ཆད་པ།
					སྐེ་རྨ་མིད་པ་ཆད་པ།
					སྐེ་རྨ་ཨོལ་གོང་གཤགས་པ།
					སྐེ་རྨ་མིད་པ་གཤགས་པ།
					སྐེ་རྨ་ཨོང་གོང་རླུང་ཤོ་སྐྲངས་པ།
	ཆུ་རྒྱུས།				སྐེ་རྨ་ལྟག་པའི་ཆུ་ལེབ་ཆད་པ།
					སྐེ་རྨ་ལྟག་པའི་ཆུ་ལེབ་གཤགས་པ།
བྱང་ཁོག་རྨ།	རུས་པ།	སྒལ་ཚིགས།			བྱང་ཁོག་རྨ་མཁར་ཟིན་པ།
					བྱང་ཁོག་རྨ་མཁར་མཚམས་ཟིན་པ།
					བྱང་ཁོག་རྨ་བྱ་འདབས་ཟིན་པ།
		བྲང་རུས།			བྱང་ཁོག་རྨ་བྲང་རུས་ཟིན་པ།
		རྩིབ་མ།			བྱང་ཁོག་རྨ་རྩིབ་མ་ཟིན་པ།
		ལྷ་རུ་ཙེ།			བྱང་ཁོག་རྨ་ལྷ་རུ་ཙེ་ཟིན་པ།
		སྒྲོག་རུས།			བྱང་ཁོག་རྨ་སྒྲོག་རུས་ཟིན་པ།
		དཔྱི་རུས།			བྱང་ཁོག་རྨ་དཔྱི་རུས་ཟིན་པ།
		སོག་པ།			བྱང་ཁོག་རྨ་སོག་པ་ཟིན་པ།
		གཞུག་ཆུང་།			བྱང་ཁོག་རྨ་གཞུག་ཆུང་ཟིན་པ།
	ཤ				བྱང་ཁོག་རྨ་བཤུལ་ཤ་ནག་པོ་ཟིན་པ།
					བྱང་ཁོག་རྨ་བཤུལ་ཤ་ནག་པོ་ཕྱི་ལ་ཟིན་པ།
					བྱང་ཁོག་རྨ་བཤུལ་ཤ་ནག་པོ་ནང་ལ་ཟིན་པ།
					བྱང་ཁོག་རྨ་བྲང་གི་ནུ་ཤ་ཟིན་པ།
					བྱང་ཁོག་རྨ་སྟ་ཟུར་གྱི་རྟ་ཤ་ཟིན་པ།
					བྱང་ཁོག་རྨ་མཆན་ཁུང་བཞག་ཤ་དཀར་པོ་ཟིན་པ།
					བྱང་ཁོག་རྨ་མཆན་ཁུང་བཞག་ཤ་ནག་པོ་ཟིན་པ།
					བྱང་ཁོག་རྨ་ཐལ་གོང་གཉའ་ཤ་ཟིན་པ།
					བྱང་ཁོག་རྨ་གཉའ་འཁོར་འདར་ཤ་ཟིན་པ།
					བྱང་ཁོག་རྨ་སོགས་མཐིལ་འབྲོས་ཤ་ཟིན་པ།
	དོན་སྣོད།				བྱང་ཁོག་རྨ་སྙིང་ལ་ཟིན་པ།
					བྱང་ཁོག་རྨ་སྙིང་ཚིལ་ཟིན་པ།
					བྱང་ཁོག་རྨ་སྙིང་རྩ་བཙན་ཆོད་ཟིན་པ།
					བྱང་ཁོག་རྨ་རྩ་ཐིགས་ཤོར་བ་ཟིན་པ།
					བྱང་ཁོག་རྨ་སྲོག་རྩར་ཟིན་པ་ཟིན་པ།
					བྱང་ཁོག་རྨ་མཛོ་སྣ་ཟིན་པ།
					བྱང་ཁོག་རྨ་བྱ་སྒབ་ཟིན་པ།
					བྱང་ཁོག་རྨ་ཐུགས་ཁབ་ཟིན་པ།
					བྱང་ཁོག་རྨ་རྟེ་མིག་ཟིན་པ།
					བྱང་ཁོག་རྨ་དགྲ་ལྕེ་ཟིན་པ།
					བྱང་ཁོག་རྨ་སྟག་མགོ་ཟིན་པ།
					བྱང་ཁོག་རྨ་སྒང་ལ་ཟིན་པ།
					བྱང་ཁོག་རྨ་རྩིབས་ལ་ཟིན་པ།
					བྱང་ཁོག་རྨ་གཤམ་ལ་ཟིན་པ།
					བྱང་ཁོག་རྨ་ཟགས་སྣ་ཟིན་པ།
					བྱང་ཁོག་རྨ་མཆིན་དྲི་དཀར་པོ་ཟིན་པ།
					བྱང་ཁོག་རྨ་མཆིན་དྲི་ནག་པོ་ཟིན་པ།
					བྱང་ཁོག་རྨ་མཆིན་དྲི་ཁྲ་བོ་ཟིན་པ།
					བྱང་ཁོག་རྨ་མཆིན་པ་ཟིན་པ།
					བྱང་ཁོག་རྨ་མཆེར་བ་ཟིན་པ།
					བྱང་ཁོག་རྨ་མཁལ་མ་ཟིན་པ།
					བྱང་ཁོག་རྨ་ཕོ་བ་ཟིན་པ།
					བྱང་ཁོག་རྨ་མཁྲིས་པ་ཟིན་པ།
					བྱང་ཁོག་རྨ་ལོང་ག་ཟིན་པ།
					བྱང་ཁོག་རྨ་རྒྱུ་སྟོད་ཟིན་པ།
					བྱང་ཁོག་རྨ་རྒྱུ་སྨད་ཟིན་པ།
					བྱང་ཁོག་རྨ་གཉེ་མ་ཟིན་པ།
					བྱང་ཁོག་རྨ་གཞང་དཀར་པོ་ཟིན་པ།
					བྱང་ཁོག་རྨ་གཞང་ནག་པོ་ཟིན་པ།
					བྱང་ཁོག་རྨ་ལྒང་ཕུག་ཁ་ཟིན་པ།
					བྱང་ཁོག་རྨ་བསམ་སེ་རྩ་ཟིན་པ།
	རྩ།	ནང་རྩ།	སྲོག་རྩ་དཀར་པོ།		བྱང་ཁོག་རྨ་སྲོག་རྩ་དཀར་པོ་ཟིན་པ།
			སྲོག་རྩ་ནག་པོ།		བྱང་ཁོག་རྨ་སྲོག་རྩ་ནག་པོ་ཟིན་པ།
			སྙིང་རྩ།		བྱང་ཁོག་རྨ་སྙིང་རྩ་ཟིན་པ།
			གློ་བུའི་རྩ།		བྱང་ཁོག་རྨ་གློ་བུའི་རྩ་ཟིན་པ།
			ལག་པར་རྒྱུ་བ།		བྱང་ཁོག་རྨ་ལག་པར་རྒྱུ་བའི་རྩ་ཟིན་པ།
			མགོ་བོར་གྱེས་བ།		བྱང་ཁོག་རྨ་རྩེ་ནག་ཟིན་པ།
					བྱང་ཁོག་རྨ་གཉིད་ལོག་ཟིན་པ།
			མཆིན་རྩ།		བྱང་ཁོག་རྨ་མཆིན་རྩ་ཟིན་པ།
			མཆིན་དྲིའི་རྩ།		བྱང་ཁོག་རྨ་མཆིན་དྲིའི་རྩ་ཟིན་པ།
			མཆེར་རྩ།		བྱང་ཁོག་རྨ་མཆེར་རྩ་ཟིན་པ།
			མཁལ་རྩ།		བྱང་ཁོག་རྨ་མཁལ་རྩ་ཟིན་པ།
			མཁལ་རྩ།		བྱང་ཁོག་རྨ་བསམ་སེའི་རྩ་ཟིན་པ།
			རྐང་པར་གྱེས་བ།		བྱང་ཁོག་རྨ་རྐང་བར་རྒྱུ་བའི་རྩ་ཟིན་པ།
		ཕྱི་རྩ།	སྙིང་རྩ་དྲུག		བྱང་ཁོག་རྨ་སྙིང་རྩ་ཕྲ་ཁབ་ཟིན་པ།
					བྱང་ཁོག་རྨ་སྙིང་རྩ་དངུལ་གྱི་འབུ་རུ་ཟིན་པ།
					བྱང་ཁོག་རྨ་སྙིང་རྩ་ནུ་རྩ་ཟིན་པ།
			གློ་རྩ་ཉི་ཤུ་བཞི།		བྱང་ཁོག་རྨ་གློ་རྩ་ཀུན་ཏུ་རྒྱུ་ཟིན་པ།
					བྱང་ཁོག་རྨ་གློ་རྩ་ནང་རྒྱུག་ཟིན་པ།
					བྱང་ཁོག་རྨ་གློ་རྩ་གྲོག་རྐེད་ཟིན་པ།
					བྱང་ཁོག་རྨ་གློ་རྩ་སྒེ་དོར་ཟིན་པ།
					བྱང་ཁོག་རྨ་གློ་རྩ་འགྲེང་བུ་ཟིན་པ།
					བྱང་ཁོག་རྨ་གློ་རྩ་ཕྱིར་རྒྱུ་ཟིན་པ།
					བྱང་ཁོག་རྨ་གློ་རྩ་བསྣོལ་མ་ཟིན་པ།
					བྱང་ཁོག་རྨ་གློ་རྩ་གཟེར་མགོ་ཟིན་པ།
					བྱང་ཁོག་རྨ་གློ་རྩ་ཟངས་མ་ཟིན་པ།
					བྱང་ཁོག་རྨ་གློ་རྩ་སྔོན་བུ་ཟིན་པ།
					བྱང་ཁོག་རྨ་གློ་རྩ་ལུང་འཛིན་ཁུག་པ་ཟིན་པ།
					བྱང་ཁོག་རྨ་གློ་རྩ་དུང་འབུད་ཟིན་པ།
			མཆིན་རྩ།		བྱང་ཁོག་རྨ་མཆིན་རྩ་ཤ་རུ་ཟིན་པ།
					བྱང་ཁོག་རྨ་མཆིན་རྩ་མོན་རུ་ཟིན་པ།
			མཆེར་རྩ།		བྱང་ཁོག་རྨ་མཆེར་རྩ་བྱ་རྐང་ཟིན་པ།
			མཁྲིས་རྩ།		བྱང་ཁོག་རྨ་མཁྲིས་རྩ་ཆུ་མིག་ཟིན་པ།
			ཕོ་རྩ།		བྱང་ཁོག་རྨ་ཕོ་རྩ་སྦྲུལ་མིག་ཟིན་པ།
					བྱང་ཁོག་རྨ་ཕོ་རྩ་ཀ་བ་ཟིན་པ།
					བྱང་ཁོག་རྨ་ཕོ་རྩ་བོང་རྨེད་ཟིན་པ།
			ལོང་རྩ།		བྱང་ཁོག་རྨ་ལོང་རྩ་ཟིན་པ།
			རྒྱུ་རྩ།		བྱང་ཁོག་རྨ་རྒྱུ་རྩ་ཟིན་པ།
			རྒྱུ་ལོང་ནང་རྩ།		བྱང་ཁོག་རྨ་རྒྱུ་ལོང་ནང་རྩ་ཟིན་པ།
			བསམ་སེའི་རྩ།		བྱང་ཁོག་རྨ་བསམ་སེའི་རྩ་ཟིན་པ།
			ལྒང་རྩ།		བྱང་ཁོག་རྨ་ལྒང་རྩ་ཆུ་རྩ་ཟིན་པ།
					བྱང་ཁོག་རྨ་ལྒང་རྩ་སྲོག་རྩ་ཟིན་པ།
					བྱང་ཁོག་རྨ་ལྒང་རྩ་སྲིད་རྩ་ཟིན་པ།
	བརྟོལ་དང་མ་བརྟོལ།				བྱང་ཁོག་རྨ་ནང་དུ་བརྟོལ་བ།
					བྱང་ཁོག་རྨ་ནང་དུ་མ་བརྟོལ་བ།
	ཁྲག་ངན་བབས་དང་མ་བབས་པ།				བྱང་ཁོག་རྨ་ཁྲག་ངན་བབས་པ།
					བྱང་ཁོག་རྨ་ཁྲག་ངན་མ་བབས་པ།
	ལོག་གནོན།	ཚ་འབྱམས།			བྱང་ཁོག་རྨ་ཚ་འབྱམས་དོན་རྨ་ཟ་རྐོང་།
					བྱང་ཁོག་རྨ་ཚ་འབྱམས་རྩ་ཁ་འབུས་པ།
					བྱང་ཁོག་རྨ་ཚ་འབྱམས་རུལ་ཆགས།
					བྱང་ཁོག་རྨ་ཚ་འབྱམས་ཐེམ་ཁ་མཐོས་པ།
		གྲང་འབྱམས།			བྱང་ཁོག་རྨ་གྲང་འབྱམས་བསིལ་སྦྱོར་ཐལ།
					བྱང་ཁོག་རྨ་གྲང་འབྱམས་ཁ་ཟས་དམན།
ཡན་ལག་གི་རྨ།	ཉྭ་གནད།				ཡན་ལག་རྨ་གཉའ་ཤ་ནག་པོ་ཟིན་པ།
					ཡན་ལག་རྨ་འབྲོས་ཤ་ཁྲ་བོ་ཟིན་པ།
					ཡན་ལག་རྨ་འདར་ཤ་ཁུག་པ་ཟིན་པ།
					ཡན་ལག་རྨ་ལུག་གཞུག་ཟིན་པ།
					ཡན་ལག་རྨ་ཉྭ་སྙིང་ཟིན་པ།
					ཡན་ལག་རྨ་གར་ཤ་ཟིན་པ།
					ཡན་ལག་རྨ་ཤ་རྒོད་གཉན་པ་ཟིན་པ།
					ཡན་ལག་རྨ་སྒང་ཤ་དཀར་མོ་ཟིན་པ།
					ཡན་ལག་རྨ་སྦལ་པ་ནག་པོ་ཟིན་པ།
					ཡན་ལག་རྨ་ཉྭ་མགོ་ཟིན་པ།
					ཡན་ལག་རྨ་བྱིན་སྙིང་ཟིན་པ།
	རྨེན་གནད།				ཡན་ལག་རྨ་རྨེན་བུ་མགོ་སྔོན་ཟིན་པ།
					ཡན་ལག་རྨ་རྨེན་བུ་སྨུག་པོ་ཟིན་པ།
					ཡན་ལག་རྨ་རྨེན་བུ་དཀར་པོ་ཟིན་པ།
					ཡན་ལག་རྨ་སྦྲུལ་མགོ་གདེངས་པ་ཟིན་པ།
	རྩ་གནད།	རླུང་རྩ།			ཡན་ལག་རྨ་ཕྱི་མཆན་ཆུ་རྩ་ཟིན་པ།
					ཡན་ལག་རྨ་རླུང་རྩ་རཏྣ་ཟིན་པ།
					ཡན་ལག་རྨ་རུས་རྩ་སྒྱེད་བུ་ཟིན་པ།
					ཡན་ལག་རྨ་རྒྱུངས་རྩ་ཟིན་པ།
					ཡན་ལག་རྨ་པིར་མགོ་ཟིན་པ།
		ཁྲག་རྩ།	གློ་ཐིགས་གསོག་པའི་གནད།		ཡན་ལག་རྨ་གློ་རྩ་སྔོན་བུ་ཟིན་པ།
					ཡན་ལག་རྨ་གློ་རྩ་དུང་འབུད་ཟིན་པ།
					ཡན་ལག་རྨ་གློ་རྩ་ཁུག་པ་ཟིན་པ།
			མཁྲིས་ཚད་བསྐྱེད་པའི་གནད།		ཡན་ལག་རྨ་གསེར་གྱི་ཀ་བ་ཟིན་པ།
					ཡན་ལག་རྨ་མཁྲིས་རྩ་སྐྱ་རིང་ཟིན་པ།
			ཁྲག་ཆོར་གནད།		ཡན་ལག་རྨ་སྣོད་ཀ་ཟིན་པ།
					ཡན་ལག་རྨ་རུ་ཐུང་ཟིན་པ།
					ཡན་ལག་རྨ་རྩ་བ་ཆེ་ཟིན་པ།
					ཡན་ལག་རྨ་མཆིན་རྩ་སྨད་གཉིས་ཟིན་པ།
			བད་ཀན་གྲང་བ་བསྐྱེད་པའི་གནད།		ཡན་ལག་རྨ་མཁལ་རྩ་ན་གུ་ཟིན་པ།
					ཡན་ལག་རྨ་མཁལ་རྩ་རུས་ཞེན་ཟིན་པ།
					ཡན་ལག་རྨ་མཁལ་རྩ་རྐང་འདེགས་ཟིན་པ།
					ཡན་ལག་རྨ་མཆེར་བའི་རྩ་ནག་ཟིན་པ།
		འཕར་རྩ།			ཡན་ལག་རྨ་མཐིལ་འཕྲོག་ཟིན་པ།
					ཡན་ལག་རྨ་འགུལ་རྩ་ནག་པོ་ཟིན་པ།
					ཡན་ལག་རྨ་ལྕགས་ཀྱི་སྲན་མ་ཟིན་པ།
					ཡན་ལག་རྨ་གསེར་རྩ་ཀ་གདུང་ཟིན་པ།
					ཡན་ལག་རྨ་སྒབ་རྩ་ནག་པོ་ཟིན་པ།
					ཡན་ལག་རྨ་སྙིང་རྩ་མིག་དམར་ཟིན་པ།
					ཡན་ལག་རྨ་མྱུར་བ་ཟིན་པ།
					ཡན་ལག་རྨ་འགུལ་རྩ་ཟིན་པ།
					ཡན་ལག་རྨ་བལྟ་རྩ་ཟིན་པ།
					ཡན་ལག་རྨ་བླ་རྩ་ཟིན་པ།
					ཡན་ལག་རྨ་ཨ་སོ་ལི་ཀ་ཟིན་པ།
					ཡན་ལག་རྨ་སྙིང་རྩ་རྔུལ་འདུ་ཟིན་པ།
	རུས་གནད།	ཚིགས།			ཡན་ལག་རྨ་དཔྱི་ཚིགས་ཟིན་པ།
					ཡན་ལག་རྨ་དཔུང་ཚིགས་ཟིན་པ།
					ཡན་ལག་རྨ་པུས་ཚིགས་ཟིན་པ།
					ཡན་ལག་རྨ་གྲུ་ཚིགས་ཟིན་པ།
					ཡན་ལག་རྨ་མཁྲིག་ཚིགས་ཟིན་པ།
					ཡན་ལག་རྨ་ལོང་ཚིགས་ཟིན་པ།
		རུས་ཕྲན།			ཡན་ལག་རྨ་རུས་ལྷག་ཟིན་པ།
					ཡན་ལག་རྨ་དཔྱི་རུས་ཟིན་པ།
					ཡན་ལག་རྨ་སོག་པ་ཟིན་པ།
					ཡན་ལག་རྨ་ལྷ་ང་ཟིན་པ།
					ཡན་ལག་རྨ་ལོང་བུ་ཟིན་པ།
					ཡན་ལག་རྨ་སྲེ་ལོང་ཟིན་པ།
					ཡན་ལག་རྨ་བྲན་རྩེ་སྤུན་མང་ཟིན་པ།
	ཆུ་རྒྱུས་གནད།				ཡན་ལག་རྨ་སྒྱིད་ཁུང་ཟིན་པ།
					ཡན་ལག་རྨ་གྲུ་མོ་ཟིན་པ།
					ཡན་ལག་རྨ་མཁྲིག་མ་ཟིན་པ།
					ཡན་ལག་རྨ་རྟིང་ཆུ་ཟིན་པ།
					ཡན་ལག་རྨ་ཆུ་བ་སྦལ་མགོ་ཟིན་པ།
	ལོག་གནོན།	ཤ་གནད།	ཤ་གཞའ།		ཡག་ལག་རྨ་ཤ་གཞའ་ཚ་གཞའ།
					ཡན་ལག་རྨ་ཤ་གཞའ་གྲང་གཞའ།
			ཁྲོས་བ།	རྡོ་ལྟར་སྲ་བ།	ཡན་ལག་རྨ་ཁྲོས་པ་རྡོ་ལྟར་སྲ་བ།
					ཡན་ལག་རྨ་རྡོ་ལྟར་སྲ་བ་ཚ་ཁྲོས།
					ཡན་ལག་རྨ་རྡོ་ལྟར་སྲ་བ་གྲང་ཁྲོས།
				ལྷོག་ཐབས་སྐྲངས་པ།	ཡན་ལག་རྨ་ཁྲོས་པ་ལྷོག་ཐབས་སྐྲངས་པ།
			བམ་པ།		ཡན་ལག་རྨ་ཤ་གནད་བམ་པ་ཚ་བམ།
					ཡན་ལག་རྨ་ཤ་གནད་བམ་པ་གྲང་བམ།
			རུལ་བ།		ཡན་ལག་རྨ་ཤ་གནད་རུལ་བ་མྱགས་པ།
					ཡན་ལག་རྨ་ཤ་གནད་རུལ་བ་ཟ་རྨ།
					ཡན་ལག་རྨ་ཤ་གནད་རུལ་བ་ཟགས་པ།
		རྩ་གནད།	བྱེར་བ།		ཡན་ལག་རྨ་རྩ་གནད་བྱེར་བ་རིང་བྱེར།
					ཡན་ལག་རྨ་རྩ་གནད་བྱེར་བ་ཉེ་བྱེར།
			ཁྲིད་པ།		ཡན་ལག་རྨ་རྩ་གནད་ཁྲིད་པ་ནང་ཁྲིད།
					ཡན་ལག་རྨ་རྩ་གནད་ཁྲིད་པ་ཕྱི་ཁྲིད།
			རྒྱས་པ།		ཡན་ལག་རྨ་རྩ་གནད་རྒྱས་པ་ཚ་རྒྱས།
					ཡན་ལག་རྨ་རྩ་གནད་རྒྱས་པ་གྲང་རྒྱས།
			ཤོར་བ།		ཡན་ལག་རྨ་རྩ་གནད་ཤོར་བ་སྟོད་དུ་རླུང་ཤོར།
					ཡན་ལག་རྨ་རྩ་གནད་ཤོར་བ་སྟོད་དུ་ཁྲག་ཤོར།
					ཡན་ལག་རྨ་རྩ་གནད་ཤོར་བ་སྨད་དུ་རླུང་ཤོར།
					ཡན་ལག་རྨ་རྩ་གནད་ཤོར་བ་སྨད་དུ་ཁྲག་ཤོར།
		ཚིགས་གནད།	བམ་པ།		ཡན་ལག་རྨ་ཚིགས་གནད་བམ་པ་ཚ་བམ།
					ཡན་ལག་རྨ་ཚིགས་གནད་བམ་པ་གྲང་བམ།
			འཁོར་བ།		ཡན་ལག་རྨ་ཚིགས་གནད་འཁོར་བ་སྐམ་འཁོར།
					ཡན་ལག་རྨ་ཚིགས་གནད་འཁོར་བ་གཤེར་འཁོར།
					ཡན་ལག་རྨ་ཚིགས་གནད་འཁོར་བ་ཕྱི་ཚིགས་འཁོར་བ།
					ཡན་ལག་རྨ་ཚིགས་གནད་འཁོར་བ་ནང་ཚིགས་འཁོར་བ།
		ཆུ་རྒྱུས་གནད།			ཡན་ལག་རྨ་ཆུ་རྒྱུས་གནད་རེངས་པ།
					ཡན་ལག་རྨ་ཆུ་རྒྱུས་གནད་འཁུམས་པ།
སྦྱར་དུག	རྟ།				ཟེར་དུག
					རྫི་དུག
					རླངས་དུག
					སྣུམ་དུག
					ཟས་དུག
	ཡུལ།				རྒྱ་གར་དུག
					རྒྱ་ནག་དུག
					དོལ་བོ་དུག
					མོན་གྱི་དུག
	རྫས།				རིན་པོ་ཆེའི་སྦྱོར་བའི་དུག
					རྡོ་སྦྱོར་གྱི་དུག
					ཤ་སྦྱོར་གྱི་དུག
					རྩི་སྦྱོར་གྱི་དུག
					དངོས་སྦྱོར་གྱི་དུག
					སྔོ་སྦྱོར་གྱི་དུག
	མདོར་བསྡུས།				ཚ་སྦྱོར་གྱི་དུག
					གྲང་སྦྱོར་གྱི་དུག
	ནད་རིགས།				མཛེ་དུག
					སྨྱོ་དུག
					གྲི་རྒོད་དུག
					ཁ་རྨ་རྒྱུ་སྐམས་དུག
					ཟ་རེམ་ལྟག་དགྱེ་དུག
					རྒྱ་ནད་རེངས་འཁུམས་དུག
					སྲིན་བུ་སྣ་ཟན་དུག
					སྨུག་པོ་འཇུ་སྐེམས་དུག
					མཁྲིས་ནད་མིག་སེར་དུག
					རིམས་ནད་རྩ་བྱེར་དུག
					ནག་པོ་ཐོག་རྡེག་དུག
					འཁྱམ་པོ་གཟའ་ནད་དུག
					གཟེར་ནད་ཆུ་འགག་དུག
	ལྡང་དུས།				ཞག་དུག
					ཟླ་དུག
					ལོ་དུག
	ལོག་གནོན།	ཟས་སྤྱོད་ལོག་པ།			སྦྱར་དུག་ཟས་སྤྱོད་ཀྱིས་ལོག་པ།
		གདོན་གྱི་ལོག་པ།			སྦྱར་དུག་གདོན་གྱིས་ལོག་པ།
		བླ་གཉན་ཐོར་བུ།			སྦྱར་དུག་བླ་གཉན་མགོ་དང་ཀླད་པ་ན་བ།
					སྦྱར་དུག་བླ་གཉན་མིག་དམར་ཚ་འགྲིབས།
					སྦྱར་དུག་བླ་གཉན་མིག་འགྲིབས།
					སྦྱར་དུག་བླ་གཉན་སྣ་ཁྲག་འཛག་པ།
					སྦྱར་དུག་བླ་གཉན་གྲེ་བ་འཛེར་འགགས།
					སྦྱར་དུག་བླ་གཉན་གློ་སྙིང་གདུང་བ།
					སྦྱར་དུག་བླ་གཉན་སྙིང་འཕྱོས།
					སྦྱར་དུག་བླ་གཉན་གློ་སྐམ།
					སྦྱར་དུག་བླ་གཉན་མཆིན་པ་ན་བ།
					སྦྱར་དུག་བླ་གཉན་མཁལ་གཟེར།
					སྦྱར་དུག་བླ་གཉན་ཕོ་བ་སྦོས་བ།
					སྦྱར་དུག་བླ་གཉན་ཕོ་ལོག་གླང་ཐབས།
					སྦྱར་དུག་བླ་གཉན་ཕོ་བ་འདྲིལ་བ།
					སྦྱར་དུག་བླ་གཉན་ཁྲག་འཁྲུ་སྐྱུགས།
					སྦྱར་དུག་བླ་གཉན་ཆུ་འགགས།
					སྦྱར་དུག་བླ་གཉན་རྒྱུན་འགགས།
					སྦྱར་དུག་བླ་གཉན་འཁྲུ་བ་འབྱམས་པ།
					སྦྱར་དུག་བླ་གཉན་འཁྲུ་སྐྱུགས།
					སྦྱར་དུག་བླ་གཉན་ཤ་ཟོས་ན་བ།
					སྦྱར་དུག་བླ་གཉན་ནད་རླངས་ཁོལ་བུ་ན་བ།
					སྦྱར་དུག་བླ་གཉན་ཁོལ་བུ་ན་བ།
					སྦྱར་དུག་བླ་གཉན་གཉའ་རེངས།
					སྦྱར་དུག་བླ་གཉན་ཡན་ལག་རེངས་པ།
					སྦྱར་དུག་བླ་གཉན་ལྷུ་ཚིགས་སྦྲིད་པ།
					སྦྱར་དུག་བླ་གཉན་པྲན་རྩེ་རུས་ཚིགས་ན་བ།
					སྦྱར་དུག་བླ་གཉན་ཆུ་སེར་སྐྱེས་པ།
					སྦྱར་དུག་བླ་གཉན་མཛེ་འབྲས་འབྲུམ་པ།
					སྦྱར་དུག་བླ་གཉན་དབུགས་མི་བདེ་བ།
					སྦྱར་དུག་བླ་གཉན་རོ་སྟོད་མི་བདེ་བ།
					སྦྱར་དུག་བླ་གཉན་རོ་སྨན་ན་བ།
					སྦྱར་དུག་བླ་གཉན་རྐེད་པ་ན་བ།
		འདུ་བ་ལོག་པ།			སྦྱར་དུག་འདུ་བ་ལོག་པ།
		གཅོང་དུ་ལོག་པ།			སྦྱར་དུག་སྐྲན་དུ་ལོག་པ།
					སྦྱར་དུག་དམུ་ཆུར་ལོག་པ།
གྱུར་དུག	མི་འཕྲོད་པའི་དུག				ངོ་བོ་ཉིད་ནས་མི་འཕྲོད་པའི་དུག
					དྭངས་མ་མ་ཞུ་ཟུངས་སུ་མ་སྨིན་པ།
	ཤ་དུག				གྱུར་དུག་ཤ་དུག
					གྱུར་དུག་ཤ་ནད།
	དུས།				ཤ་དུག་དང་པོ་མ་ཞུ་བའི་དུས།
					ཤ་དུག་བར་དུ་རྒྱས་པའི་དུས།
					ཤ་དུག་ཐ་མ་བླ་གཉན་གྱི་དུས།
	ཤ་དུག་གི་བླ་གཉན།				ཤ་དུག་བླ་གཉན་རྒྱུན་འགགས།
					ཤ་དུག་བླ་གཉན་ཆུ་འགགས།
					ཤ་དུག་བླ་གཉན་མིག་ཚ་འགྲིབ་པ།
					ཤ་དུག་བླ་གཉན་ཤ་ལྤགས་སྦྲིད་པ།
					ཤ་དུག་བླ་གཉན་ཕོ་བ་སྒངས་པ།
					ཤ་དུག་བླ་གཉན་གློ་མང་འགོག་དཀའ།
					ཤ་དུག་བླ་གཉན་གྲང་ཤས་ཆེ་བ།
དངོས་དུག	རྒྱུ་བའི་དུག	ཁྱི་སྨྱོན་གྱི་དུག			ཁྱི་དུག་གསར་བ།
					ཁྱི་དུག་རྙིང་བ།
		སྦྲུལ་དུག			སྦྲུལ་དུག་རྟོག་པའི་དུག
					སྦྲུལ་དུག་སྐྲག་པའི་དུག
					སྦྲུལ་དུག་མཆེ་བའི་དུག
		སྡིག་པའི་དུག			སྡིག་པའི་དུག
		སྲིན་བུའི་དུག			སྲིན་བུའི་དུག་རླུང་སྲིན།
					སྲིན་བུའི་དུག་མཁྲིས་སྲིན།
					སྲིན་བུའི་དུག་བད་སྲིན།
					སྲིན་བུའི་དུག་འདུས་སྲིན།
		བ་ཡི་དུག			བ་དུག་སོས་ཟིན།
					བ་དུག་མཁྲིས་གྱུར།
					བ་དུག་བད་གྱུར།
					བ་དུག་རླུང་གྱུར།
	མི་རྒྱུ་བའི་དུག				བོང་བའི་དུག
					སྤྱང་དུག
					ར་དུག
					བསེ་དུག
					ཐང་འཕྲོམ་གྱི་དུག
					རྟ་སྤུའི་དུག
རྒས་པ།					རྒས་པ་རླུང་ཤས་ཅན།
					རྒས་པ་ཚ་ཤས་ཅན།
					རྒས་པ་བད་ཀན་གྲང་བ་ཅན།
					རྒས་པ་འདུས་ནད།
རོ་ཙ།	སྐྱེས་པ།				ཁུ་བ་སྐམ་པ།
					ཁུ་བ་འཕེལ་བའི་རླུགས་པ།
					ཁུ་བ་ནད་ནད་ཀྱིས་རླུགས་པ།
					ཁུ་བ་དུག་གིས་རླུགས་པ།
					ཁུ་བ་གདོན་གྱི་རླུགས་པ།
བུད་མེད་པ་བཙལ་བ།	བུད་མེད།				གདོན་ལས་བྱུང་བའི་བུ་མེད་པ།
					རླུང་ལས་བྱུངབའི་བུ་མེད་པ།
					མཁྲིས་པ་ལས་བྱུང་བའི་བུ་མེད་པ།
					བད་ཀན་ལས་བྱུང་བའི་བུ་མེད་པ།
					མངལ་དུ་བུ་རོ་ལུས་པ།
					མངལ་དུ་ནད་རོ་ལུས།
					བུ་རྩི་བཏང་བ།
					མོ་གཤམ།
